# Supplementary material for: Kokosanolide from the seed of Lansium domesticum Corr
Source: Acta Crystallogr Sect E Struct Rep Online. 2009 Mar 14;65(Pt 4):o750. doi: 10.1107/S1600536809008009 (PMC2968903; doi:10.1107/S1600536809008009)
Supplement: Supplementary file 2 [file e-65-0o750-Isup2.hkl]

# 
# h,k,l, Fc-squared, Fo-squared, sigma(Fo-squared) and status flag 
# 
data_I
_shelx_title '  P21' 
_shelx_refln_list_code          4 
_shelx_F_calc_maximum      124.94 
_exptl_crystal_F_000       532.00 
_reflns_d_resolution_high  0.7697 
 
loop_ 
 _symmetry_equiv_pos_as_xyz 
 'x, y, z' 
 '-x, y+1/2, -z' 
 
_cell_length_a     8.8326 
_cell_length_b    12.8977 
_cell_length_c    11.1555 
_cell_angle_alpha  90.000 
_cell_angle_beta  110.777 
_cell_angle_gamma  90.000 
 
_shelx_F_squared_multiplier     1.000 
 
loop_ 
 _refln_index_h 
 _refln_index_k 
 _refln_index_l 
 _refln_F_squared_calc 
 _refln_F_squared_meas 
 _refln_F_squared_sigma 
 _refln_observed_status 
   1   0   0      447.15      472.90      6.24 o 
   2   0   0     1762.71     1782.36     44.93 o 
   3   0   0      156.69      174.30      2.63 o 
   4   0   0        4.85        1.86      0.44 o 
   5   0   0      526.45      546.48      7.66 o 
   6   0   0       46.31       46.10      1.34 o 
   7   0   0       54.01       61.47      2.26 o 
   8   0   0        0.04       -0.44      1.03 o 
   9   0   0        5.05        6.88      1.36 o 
  10   0   0        0.19        0.04      1.32 o 
   1   1   0     2144.84     2153.49     20.09 o 
   2   1   0     1285.31     1324.42     12.20 o 
   3   1   0     1624.63     1682.78     15.44 o 
   4   1   0      388.63      409.52      4.47 o 
   5   1   0      477.67      510.03      5.08 o 
   6   1   0      196.90      209.50      2.46 o 
   7   1   0      701.32      672.07      7.39 o 
   8   1   0      306.71      284.20      4.44 o 
   9   1   0        7.74        7.72      0.97 o 
  10   1   0       46.20       45.78      1.64 o 
   0   2   0     1139.55     1146.23     11.65 o 
   1   2   0      105.80       99.29      1.18 o 
   2   2   0      117.75      123.15      1.33 o 
   3   2   0     1069.12     1098.36      9.47 o 
   4   2   0     2007.79     2157.35     17.31 o 
   5   2   0       79.24       78.04      1.47 o 
   6   2   0      289.61      298.54      3.28 o 
   7   2   0     1591.60     1527.35     14.56 o 
   8   2   0      102.08       93.99      1.89 o 
   9   2   0      142.10      146.38      2.52 o 
  10   2   0       37.88       38.60      1.52 o 
   1   3   0      789.65      732.76      7.45 o 
   2   3   0       26.23       20.72      0.59 o 
   3   3   0      266.93      281.75      2.62 o 
   4   3   0       69.58       67.72      0.91 o 
   5   3   0     1404.25     1404.45     11.45 o 
   6   3   0      132.27      125.51      1.77 o 
   7   3   0      211.05      196.29      2.53 o 
   8   3   0      308.01      303.91      3.98 o 
   9   3   0       20.11       23.90      1.21 o 
  10   3   0       79.65       81.51      2.13 o 
   0   4   0      799.72      843.49     11.00 o 
   1   4   0     1332.66     1300.48     14.59 o 
   2   4   0      117.86      147.92      1.84 o 
   3   4   0      410.41      405.26      3.95 o 
   4   4   0      567.25      599.31      5.76 o 
   5   4   0      184.98      179.00      1.91 o 
   6   4   0      330.76      316.74      3.51 o 
   7   4   0     1137.32     1093.76     10.66 o 
   8   4   0      123.32      110.41      1.85 o 
   9   4   0        6.83        6.95      0.90 o 
  10   4   0       98.49       99.32      2.24 o 
   1   5   0     3965.51     4227.12     38.18 o 
   2   5   0     1051.66     1108.85     11.31 o 
   3   5   0       40.39       44.82      0.91 o 
   4   5   0       25.75       19.34      0.66 o 
   5   5   0       60.51       71.12      1.46 o 
   6   5   0      219.91      207.54      2.54 o 
   7   5   0      277.80      245.43      3.00 o 
   8   5   0       31.01       33.50      1.18 o 
   9   5   0        9.56        9.10      0.94 o 
  10   5   0        7.33       10.83      1.48 o 
   0   6   0     2532.40     2560.73     32.86 o 
   1   6   0      282.21      312.66      3.16 o 
   2   6   0       45.44       46.59      0.97 o 
   3   6   0       41.46       54.68      1.79 o 
   4   6   0      161.92      163.26      2.13 o 
   5   6   0      453.54      443.21      4.88 o 
   6   6   0      118.40      118.60      1.95 o 
   7   6   0       32.92       39.46      2.40 o 
   8   6   0        0.85        1.10      0.85 o 
   9   6   0       56.74       55.52      2.21 o 
  10   6   0       42.91       39.54      2.18 o 
   1   7   0      378.93      406.41      4.05 o 
   2   7   0     1327.14     1393.72     14.22 o 
   3   7   0      209.56      217.93      2.59 o 
   4   7   0        3.32        3.66      0.53 o 
   5   7   0      149.45      145.27      2.33 o 
   6   7   0       64.41       52.38      1.83 o 
   7   7   0        9.32        7.35      0.94 o 
   8   7   0      133.43      128.91      2.65 o 
   9   7   0       17.78       17.14      1.53 o 
   0   8   0      299.14      290.26      5.56 o 
   1   8   0      104.72      123.67      1.58 o 
   2   8   0      227.74      242.25      3.17 o 
   3   8   0      238.49      241.76      3.03 o 
   4   8   0      362.14      348.17      4.59 o 
   5   8   0      184.52      177.84      2.86 o 
   6   8   0       64.06       65.02      2.04 o 
   7   8   0       79.60       77.87      1.99 o 
   8   8   0       35.22       38.04      1.81 o 
   9   8   0       24.76       25.25      1.72 o 
   1   9   0       66.95       82.72      2.41 o 
   2   9   0       55.93       57.12      1.46 o 
   3   9   0        9.03        6.48      0.69 o 
   4   9   0      536.18      485.55      6.15 o 
   5   9   0     1218.46     1132.19     13.27 o 
   6   9   0      532.06      514.54      7.84 o 
   7   9   0        5.79        6.98      0.99 o 
   8   9   0       12.21       13.02      1.18 o 
   9   9   0       32.68       30.77      1.63 o 
   0  10   0      208.97      218.86      9.08 o 
   1  10   0       86.60       95.62      7.62 o 
   2  10   0        0.77        1.19      0.64 o 
   3  10   0       10.02       10.71      0.79 o 
   4  10   0        7.83        4.62      0.79 o 
   5  10   0      154.35      139.60      2.55 o 
   6  10   0       88.26       85.24      2.67 o 
   7  10   0       20.25       20.23      1.28 o 
   8  10   0        3.23        4.84      1.08 o 
   1  11   0      202.24      191.91      3.16 o 
   2  11   0      718.07      715.21      8.86 o 
   3  11   0      112.41      104.58      1.94 o 
   4  11   0       61.07       52.81      1.69 o 
   5  11   0      159.37      140.01      2.60 o 
   6  11   0       11.29       11.29      1.21 o 
   7  11   0      145.12      139.91      2.88 o 
   8  11   0       36.87       35.88      1.69 o 
   0  12   0      551.79      532.48     19.97 o 
   1  12   0      513.90      489.16      6.48 o 
   2  12   0       56.84       58.66      2.55 o 
   3  12   0       20.53       15.10      1.07 o 
   4  12   0      140.61      123.30      2.93 o 
   5  12   0        5.53        5.00      0.82 o 
   6  12   0        2.17        3.01      1.07 o 
   7  12   0       27.70       30.09      1.53 o 
   1  13   0       25.48       30.30      1.45 o 
   2  13   0      553.96      513.93      6.90 o 
   3  13   0      106.63       94.44      2.24 o 
   4  13   0       16.58       18.08      1.45 o 
   5  13   0        2.32        1.12      1.15 o 
   6  13   0        3.17        1.63      1.23 o 
   0  14   0      131.39      138.69      3.96 o 
   1  14   0       46.56       46.28      1.71 o 
   2  14   0      140.60      139.69      2.84 o 
   3  14   0        7.35        5.12      1.04 o 
   4  14   0       54.93       55.55      2.30 o 
   5  14   0       27.17       28.22      1.75 o 
   1  15   0        6.55        7.63      1.04 o 
   2  15   0       57.65       56.51      1.97 o 
   3  15   0       15.85       16.33      1.32 o 
   4  15   0       28.34       29.97      1.87 o 
   0  16   0       21.75       19.41      2.06 o 
   1  16   0        7.44        7.15      1.22 o 
   2  16   0        8.26        8.49      1.22 o 
   3  16   0       66.35       69.68      2.24 o 
 -10   0   1      406.46      434.07      8.60 o 
  -9   0   1        1.24        2.28      1.19 o 
  -8   0   1      293.79      269.05      5.59 o 
  -7   0   1        0.33        1.06      0.91 o 
  -6   0   1        5.49        4.56      1.24 o 
  -5   0   1      409.94      433.56      6.15 o 
  -4   0   1      103.44      113.23      1.93 o 
  -3   0   1      209.86      225.03      3.97 o 
  -2   0   1      862.63      885.32     13.99 o 
  -1   0   1     4638.00     4363.08    136.94 o 
   0   0   1      343.54      334.84     20.68 o 
   1   0   1     3642.66     3834.46     60.23 o 
   2   0   1      536.00      544.26      7.40 o 
   3   0   1      106.84      107.79      5.72 o 
   4   0   1       47.22       38.55      1.48 o 
   5   0   1       49.00       50.52      1.35 o 
   6   0   1      244.15      270.50      4.33 o 
   7   0   1       14.50       16.47      1.87 o 
   8   0   1       13.76       19.35      1.60 o 
   9   0   1       22.30       27.34      1.97 o 
  10   0   1      324.85      346.88      7.48 o 
 -10   1   1       12.05       12.11      1.05 o 
  -9   1   1        5.12        8.15      0.95 o 
  -8   1   1      127.56      122.12      3.40 o 
  -7   1   1      310.70      283.34      3.51 o 
  -6   1   1      215.90      211.38      2.41 o 
  -5   1   1      408.31      453.05      4.53 o 
  -4   1   1     1356.87     1552.78     26.12 o 
  -3   1   1      887.63      945.70     16.43 o 
  -2   1   1     1121.74     1196.62     13.30 o 
  -1   1   1     5734.55     5422.66     46.83 o 
   0   1   1     2786.39     2772.21     26.03 o 
   1   1   1      129.10      136.24      2.40 o 
   2   1   1      945.32      991.00     10.17 o 
   3   1   1     1683.61     1866.70     18.92 o 
   4   1   1      634.45      697.09      6.21 o 
   5   1   1      195.27      205.17      2.18 o 
   6   1   1       14.50       19.90      1.02 o 
   7   1   1      124.69      135.93      2.16 o 
   8   1   1       10.39        8.51      0.93 o 
   9   1   1       22.66       23.47      1.20 o 
  10   1   1      285.73      294.80      4.23 o 
 -10   2   1        9.95        9.39      1.02 o 
  -9   2   1        6.69        9.43      1.08 o 
  -8   2   1      295.45      271.80      3.60 o 
  -7   2   1      540.32      513.68      5.34 o 
  -6   2   1     1271.21     1184.52     12.28 o 
  -5   2   1      384.39      421.84      4.69 o 
  -4   2   1      267.83      297.64      3.37 o 
  -3   2   1      744.31      737.53      7.58 o 
  -2   2   1       75.17       78.31      0.93 o 
  -1   2   1     5821.93     5803.67     53.83 o 
   0   2   1     7473.71     7429.88     82.59 o 
   1   2   1     1399.96     1398.59     14.37 o 
   2   2   1     1856.43     1880.72     17.45 o 
   3   2   1      449.98      448.90      4.12 o 
   4   2   1     1491.98     1671.11     13.51 o 
   5   2   1      756.77      776.53      6.54 o 
   6   2   1      581.84      565.22      5.34 o 
   7   2   1       57.14       46.08      2.06 o 
   8   2   1       27.65       24.52      1.12 o 
   9   2   1       20.51       20.83      1.15 o 
  10   2   1      114.33      117.25      3.66 o 
 -10   3   1       21.88       22.14      1.21 o 
  -9   3   1       84.04       76.26      1.80 o 
  -8   3   1       33.68       32.09      1.24 o 
  -7   3   1     1060.75     1045.92     11.08 o 
  -6   3   1      445.45      452.06      4.68 o 
  -5   3   1     1455.49     1544.18     15.71 o 
  -4   3   1      202.69      205.21      2.46 o 
  -3   3   1     1172.34     1378.37     35.58 o 
  -2   3   1     1249.82     1265.78     12.53 o 
  -1   3   1     1331.28     1334.16     13.41 o 
   0   3   1      298.16      296.86      3.17 o 
   1   3   1      864.03      830.34      7.76 o 
   2   3   1      579.48      623.00      6.37 o 
   3   3   1      605.77      621.18      5.59 o 
   4   3   1       56.64       76.29      1.04 o 
   5   3   1      434.67      448.40      3.96 o 
   6   3   1       32.31       31.38      0.93 o 
   7   3   1      416.79      392.23      4.34 o 
   8   3   1       33.69       31.78      1.29 o 
   9   3   1      173.41      182.86      2.96 o 
  10   3   1       30.39       33.28      1.50 o 
 -10   4   1        2.49        3.96      0.91 o 
  -9   4   1      152.58      158.95      2.64 o 
  -8   4   1      215.68      218.37      6.70 o 
  -7   4   1      236.60      237.69      2.88 o 
  -6   4   1       33.57       41.60      1.10 o 
  -5   4   1        5.54        5.74      0.52 o 
  -4   4   1       91.31       98.76      1.25 o 
  -3   4   1      486.81      526.96      5.01 o 
  -2   4   1     1364.26     1388.46     11.81 o 
  -1   4   1     1446.03     1480.95     14.91 o 
   0   4   1     1715.22     1838.78     15.50 o 
   1   4   1       54.13       61.59      0.95 o 
   2   4   1      256.00      245.66      2.56 o 
   3   4   1      124.22      127.13      1.52 o 
   4   4   1       46.56       56.93      0.96 o 
   5   4   1       25.03       32.62      0.75 o 
   6   4   1      175.81      168.53      2.24 o 
   7   4   1      240.28      223.92      2.83 o 
   8   4   1       43.07       37.80      1.22 o 
   9   4   1       54.70       51.70      1.85 o 
  10   4   1        3.96        3.97      1.37 o 
 -10   5   1       36.21       36.89      2.07 o 
  -9   5   1        2.27        4.27      1.09 o 
  -8   5   1      308.80      299.48      3.55 o 
  -7   5   1      168.34      164.72      2.23 o 
  -6   5   1      107.75      105.04      2.05 o 
  -5   5   1      293.17      295.71      3.09 o 
  -4   5   1       28.83       26.64      0.77 o 
  -3   5   1      653.59      766.83     10.96 o 
  -2   5   1       48.97       61.21      1.06 o 
  -1   5   1       49.35       53.25      1.31 o 
   0   5   1      913.23      950.99      8.14 o 
   1   5   1     1349.45     1428.71     14.21 o 
   2   5   1     2023.27     2334.78     71.37 o 
   3   5   1     1088.54     1120.96     12.73 o 
   4   5   1      421.10      422.19      4.70 o 
   5   5   1       52.08       46.11      1.94 o 
   6   5   1       34.97       39.02      1.30 o 
   7   5   1       82.22       81.32      2.26 o 
   8   5   1       44.10       43.06      2.28 o 
   9   5   1       19.87       22.27      1.49 o 
 -10   6   1       98.68      106.10      3.07 o 
  -9   6   1      110.24      110.21      2.96 o 
  -8   6   1       70.65       66.63      1.87 o 
  -7   6   1       53.56       46.70      1.29 o 
  -6   6   1      445.58      435.40      4.97 o 
  -5   6   1       75.30       80.38      1.74 o 
  -4   6   1      124.79      140.41      1.89 o 
  -3   6   1      325.64      334.49      3.67 o 
  -2   6   1      921.29      948.30      9.79 o 
  -1   6   1        9.02        6.23      0.54 o 
   0   6   1     1152.82     1205.98     10.29 o 
   1   6   1     2268.27     2460.95     22.26 o 
   2   6   1      219.72      253.68      4.04 o 
   3   6   1       80.27       72.84      1.42 o 
   4   6   1      471.90      458.01      5.02 o 
   5   6   1      172.87      162.89      2.05 o 
   6   6   1      507.47      476.67      5.53 o 
   7   6   1      135.72      126.72      2.16 o 
   8   6   1       33.03       33.18      1.48 o 
   9   6   1       30.88       31.43      1.84 o 
 -10   7   1       38.68       37.94      2.14 o 
  -9   7   1       10.83       12.06      1.41 o 
  -8   7   1       15.42       15.62      1.13 o 
  -7   7   1      133.23      129.77      2.95 o 
  -6   7   1      197.46      166.83      3.27 o 
  -5   7   1       25.36       22.38      1.21 o 
  -4   7   1      147.89      162.94      2.13 o 
  -3   7   1      308.03      329.48      4.23 o 
  -2   7   1      312.80      331.59      3.79 o 
  -1   7   1      691.57      748.29      7.09 o 
   0   7   1      343.85      373.27     15.01 o 
   1   7   1     2731.44     2925.36     24.58 o 
   2   7   1      109.38      111.76      1.64 o 
   3   7   1      278.37      278.35      3.34 o 
   4   7   1       12.89       12.04      0.65 o 
   5   7   1       23.76       24.49      0.98 o 
   6   7   1       55.86       53.73      1.62 o 
   7   7   1       22.29       20.95      1.17 o 
   8   7   1        7.29        6.95      1.04 o 
   9   7   1       16.86       18.13      1.57 o 
  -9   8   1       45.08       45.32      2.24 o 
  -8   8   1       45.90       42.14      1.65 o 
  -7   8   1       17.29       16.91      1.34 o 
  -6   8   1      261.88      231.55      4.16 o 
  -5   8   1      162.35      133.89      2.37 o 
  -4   8   1       19.95       21.88      2.36 o 
  -3   8   1      133.77      121.56      2.24 o 
  -2   8   1       47.97       52.15      2.56 o 
  -1   8   1      159.74      177.14      2.08 o 
   0   8   1      168.30      200.31      2.64 o 
   1   8   1       64.05       60.64      0.92 o 
   2   8   1      107.82      116.94      1.88 o 
   3   8   1      185.39      199.84      2.62 o 
   4   8   1      211.29      209.00      3.09 o 
   5   8   1      720.23      680.32      9.78 o 
   6   8   1       40.22       39.72      1.48 o 
   7   8   1        1.01        1.32      1.03 o 
   8   8   1        7.51        9.83      1.12 o 
   9   8   1       20.72       23.26      1.73 o 
  -9   9   1       16.85       17.59      1.35 o 
  -8   9   1       29.39       30.04      1.48 o 
  -7   9   1       31.97       34.68      1.75 o 
  -6   9   1      151.23      143.57      3.11 o 
  -5   9   1     1134.22     1041.89     12.29 o 
  -4   9   1       37.02       33.01      1.56 o 
  -3   9   1       24.27       26.69      1.22 o 
  -2   9   1      249.58      268.88     12.33 o 
  -1   9   1      384.85      416.13      6.26 o 
   0   9   1       85.65       97.62      2.76 o 
   1   9   1      145.92      158.58      1.77 o 
   2   9   1       73.79       68.85      1.22 o 
   3   9   1        7.55        7.65      0.60 o 
   4   9   1      368.46      332.73      4.51 o 
   5   9   1      205.23      211.31      3.30 o 
   6   9   1       62.92       52.10      1.67 o 
   7   9   1       75.44       68.98      1.95 o 
   8   9   1       50.06       51.17      1.84 o 
  -8  10   1      112.79      118.01      2.94 o 
  -7  10   1       31.89       33.26      1.77 o 
  -6  10   1        0.21        0.85      0.93 o 
  -5  10   1      404.46      373.73      5.09 o 
  -4  10   1       42.17       43.58      1.39 o 
  -3  10   1       59.49       54.21      1.38 o 
  -2  10   1      534.25      514.85      5.23 o 
  -1  10   1       21.08       20.63      1.36 o 
   0  10   1      350.40      338.68      4.62 o 
   1  10   1      508.79      510.47      5.15 o 
   2  10   1      205.88      206.29      2.50 o 
   3  10   1        9.56        6.79      0.64 o 
   4  10   1       52.89       48.95      1.32 o 
   5  10   1       69.95       66.90      1.76 o 
   6  10   1        2.86        3.30      0.89 o 
   7  10   1       10.29        9.15      1.07 o 
   8  10   1       11.13       13.36      1.25 o 
  -8  11   1       35.86       35.94      1.93 o 
  -7  11   1       18.63       20.46      1.48 o 
  -6  11   1      222.77      223.89      4.77 o 
  -5  11   1      168.05      160.47      3.61 o 
  -4  11   1       28.45       25.45      1.07 o 
  -3  11   1      231.47      212.57      6.29 o 
  -2  11   1      164.87      164.63      5.37 o 
  -1  11   1       61.40       56.23      2.50 o 
   0  11   1       45.79       44.36      1.51 o 
   1  11   1      174.16      160.00      2.78 o 
   2  11   1      259.77      221.22      3.47 o 
   3  11   1      397.11      342.33      4.20 o 
   4  11   1       33.37       26.41      1.09 o 
   5  11   1      329.49      322.50      4.62 o 
   6  11   1       13.61       13.22      1.14 o 
   7  11   1       55.93       51.26      1.84 o 
  -7  12   1       45.02       49.43      2.13 o 
  -6  12   1       19.40       22.50      1.75 o 
  -5  12   1       69.99       64.89      1.59 o 
  -4  12   1       18.20       19.14      0.99 o 
  -3  12   1      186.57      166.27      2.97 o 
  -2  12   1      233.99      209.13      4.01 o 
  -1  12   1       70.88       58.73      1.72 o 
   0  12   1      148.75      138.19      2.58 o 
   1  12   1       54.34       50.50      1.65 o 
   2  12   1       44.12       48.73      1.59 o 
   3  12   1        9.31        7.63      0.97 o 
   4  12   1      354.05      347.70      5.74 o 
   5  12   1       25.56       26.13      1.16 o 
   6  12   1       47.55       47.00      1.54 o 
   7  12   1       38.28       42.59      1.77 o 
  -7  13   1        9.55        9.72      1.41 o 
  -6  13   1       70.06       79.51      4.20 o 
  -5  13   1       58.91       60.98      2.28 o 
  -4  13   1      111.47      103.31      2.77 o 
  -3  13   1        4.32        4.46      1.02 o 
  -2  13   1       76.27       71.86      2.00 o 
  -1  13   1       17.33       18.91      1.23 o 
   0  13   1       59.82       55.68      1.77 o 
   1  13   1      133.43      121.62      2.50 o 
   2  13   1       17.68       20.40      1.25 o 
   3  13   1       45.85       44.65      1.68 o 
   4  13   1      170.48      166.12      3.57 o 
   5  13   1       59.76       63.65      2.31 o 
   6  13   1      110.38      114.04      3.19 o 
  -6  14   1      129.28      131.79      3.41 o 
  -5  14   1       23.20       28.80      1.79 o 
  -4  14   1        6.36        5.62      1.24 o 
  -3  14   1      153.97      149.32      2.97 o 
  -2  14   1      355.13      340.60      5.08 o 
  -1  14   1      177.57      164.34      3.11 o 
   0  14   1       16.14       15.45      1.39 o 
   1  14   1       19.37       19.35      1.26 o 
   2  14   1        3.70        5.67      1.01 o 
   3  14   1       26.49       26.64      1.45 o 
   4  14   1       38.01       40.90      2.02 o 
   5  14   1      187.51      191.09      4.08 o 
  -5  15   1       18.38       20.88      1.74 o 
  -4  15   1      140.39      140.32      3.48 o 
  -3  15   1       22.88       21.69      1.46 o 
  -2  15   1       26.21       28.76      1.75 o 
  -1  15   1       11.49       12.95      1.25 o 
   0  15   1       20.05       22.21      1.40 o 
   1  15   1       13.79       13.12      1.21 o 
   2  15   1       32.67       37.98      1.94 o 
   3  15   1       91.88       89.53      2.36 o 
   4  15   1       78.55       85.68      2.76 o 
  -3  16   1       46.69       47.72      1.98 o 
  -2  16   1       93.95       96.11      2.68 o 
  -1  16   1       96.71      108.09      2.64 o 
   0  16   1       19.81       20.38      1.42 o 
   1  16   1       78.93       78.11      2.31 o 
   2  16   1       31.23       27.55      2.16 o 
 -11   0   2       18.59       18.49      2.62 o 
 -10   0   2      133.57      131.81      3.75 o 
  -9   0   2       69.39       57.20      3.01 o 
  -8   0   2      370.96      379.72      7.23 o 
  -7   0   2        9.16        9.77      1.16 o 
  -6   0   2      434.34      420.40      6.06 o 
  -5   0   2        1.07        1.43      0.41 o 
  -4   0   2      204.44      215.83      3.99 o 
  -3   0   2      961.16      977.95     15.72 o 
  -2   0   2      287.19      263.00      4.42 o 
  -1   0   2    15609.78    13081.53    254.24 o 
   0   0   2     2647.21     2755.89     87.21 o 
   1   0   2       46.59       45.31      1.21 o 
   2   0   2       63.64       74.18      1.41 o 
   3   0   2     8525.60     9406.54    146.86 o 
   4   0   2      412.17      417.53      6.03 o 
   5   0   2     1066.98     1172.70     15.87 o 
   6   0   2      329.67      317.29      8.75 o 
   7   0   2       29.63       33.85      2.00 o 
   8   0   2        1.47       -0.34      1.17 o 
   9   0   2        0.20       -1.88      1.25 o 
  10   0   2       15.65       20.16      2.11 o 
 -11   1   2       52.89       56.88      1.81 o 
 -10   1   2       12.76       12.59      1.02 o 
  -9   1   2       75.00       69.04      1.81 o 
  -8   1   2      410.74      387.59      5.21 o 
  -7   1   2      308.79      307.92      4.19 o 
  -6   1   2       20.67       26.75      1.22 o 
  -5   1   2       51.00       50.16      0.92 o 
  -4   1   2     1048.32     1144.66     14.49 o 
  -3   1   2      338.31      327.39      3.92 o 
  -2   1   2     6162.28     6106.10     56.59 o 
  -1   1   2     3346.82     3436.91     36.91 o 
   0   1   2     2582.68     2573.29     21.31 o 
   1   1   2     1269.32     1359.00     14.06 o 
   2   1   2      273.35      276.83      3.10 o 
   3   1   2      687.46      740.20      7.17 o 
   4   1   2      438.89      472.30      5.26 o 
   5   1   2      154.62      147.57      2.13 o 
   6   1   2      177.06      175.45      2.26 o 
   7   1   2      167.23      162.00     13.75 o 
   8   1   2      194.77      180.94      2.84 o 
   9   1   2      173.27      182.52      3.00 o 
  10   1   2      228.87      253.74      4.34 o 
 -11   2   2       48.50       51.44      1.73 o 
 -10   2   2       41.37       45.59      1.52 o 
  -9   2   2       68.79       59.56      1.57 o 
  -8   2   2      493.88      447.43      5.31 o 
  -7   2   2      501.16      497.07      5.60 o 
  -6   2   2      109.84      112.71      1.96 o 
  -5   2   2      107.87      117.73      1.88 o 
  -4   2   2      969.03     1022.34     10.47 o 
  -3   2   2      829.30      878.35      8.96 o 
  -2   2   2     1364.95     1409.18     13.62 o 
  -1   2   2     2957.47     2953.66     27.65 o 
   0   2   2     2432.01     2545.31     35.07 o 
   1   2   2      184.26      160.62      1.57 o 
   2   2   2      269.13      304.64      9.06 o 
   3   2   2      825.29      868.40      9.92 o 
   4   2   2      133.84      126.07      1.63 o 
   5   2   2       76.31       82.55      1.21 o 
   6   2   2      662.61      671.94      5.84 o 
   7   2   2       19.87       24.53      0.97 o 
   8   2   2       49.06       51.20      1.53 o 
   9   2   2       59.14       64.44      2.00 o 
 -11   3   2       26.59       28.64      1.40 o 
 -10   3   2       29.37       31.89      1.37 o 
  -9   3   2      541.00      508.03      6.04 o 
  -8   3   2      129.12      122.48      2.10 o 
  -7   3   2      556.86      536.88      6.06 o 
  -6   3   2        6.03        4.75      0.77 o 
  -5   3   2      321.53      340.65      3.89 o 
  -4   3   2      649.52      691.50      7.22 o 
  -3   3   2     1395.35     1479.34     13.76 o 
  -2   3   2     1281.38     1339.96     12.40 o 
  -1   3   2     1142.82     1118.44     11.52 o 
   0   3   2     2255.97     2271.33     20.97 o 
   1   3   2      221.33      220.67      2.31 o 
   2   3   2      479.59      461.24      4.53 o 
   3   3   2     1213.89     1228.46     11.67 o 
   4   3   2       42.17       34.44      1.96 o 
   5   3   2      130.55      131.73      1.74 o 
   6   3   2      726.22      689.19      6.37 o 
   7   3   2      219.22      239.52      3.27 o 
   8   3   2       38.91       32.65      1.49 o 
   9   3   2       50.76       51.60      2.16 o 
 -10   4   2      159.95      158.86      2.74 o 
  -9   4   2       29.29       29.64      1.24 o 
  -8   4   2       22.44       25.05      1.08 o 
  -7   4   2      123.36      121.66      1.98 o 
  -6   4   2       80.61       76.23      1.41 o 
  -5   4   2      432.38      460.28      8.14 o 
  -4   4   2      272.61      266.59      3.06 o 
  -3   4   2       67.55       74.31      2.34 o 
  -2   4   2      188.18      190.56      2.21 o 
  -1   4   2     1294.37     1293.82     14.77 o 
   0   4   2     1834.42     1834.29     20.37 o 
   1   4   2      277.09      279.72      2.65 o 
   2   4   2      489.89      460.60      3.94 o 
   3   4   2      230.21      251.32      2.73 o 
   4   4   2      343.00      352.08      3.71 o 
   5   4   2      663.38      649.69      6.51 o 
   6   4   2      906.05      843.77      9.16 o 
   7   4   2       70.25       70.93      1.60 o 
   8   4   2        3.03        4.59      0.83 o 
   9   4   2       34.87       38.51      1.91 o 
 -10   5   2       57.67       59.74      2.38 o 
  -9   5   2      161.47      168.26      3.66 o 
  -8   5   2       20.89       24.17      0.97 o 
  -7   5   2      124.99      120.67      1.97 o 
  -6   5   2      102.63      107.40      1.74 o 
  -5   5   2      154.47      157.98      2.10 o 
  -4   5   2      594.87      595.35      5.70 o 
  -3   5   2      382.04      374.86      3.68 o 
  -2   5   2      649.56      655.36      6.87 o 
  -1   5   2       31.03       31.52      0.89 o 
   0   5   2      961.90      984.45     11.18 o 
   1   5   2     1047.03     1140.84     10.49 o 
   2   5   2       49.44       56.47      0.96 o 
   3   5   2      544.77      577.22      5.26 o 
   4   5   2      183.43      176.23      2.13 o 
   5   5   2      680.43      640.10      6.46 o 
   6   5   2        0.72       -0.12      0.60 o 
   7   5   2       41.93       40.62      1.34 o 
   8   5   2      130.81      132.30      2.90 o 
   9   5   2       84.65       90.60      4.44 o 
 -10   6   2       34.76       34.56      1.98 o 
  -9   6   2       18.04       17.34      1.47 o 
  -8   6   2        4.15        3.24      1.28 o 
  -7   6   2      277.76      254.49      6.51 o 
  -6   6   2        0.84        1.52      0.60 o 
  -5   6   2      215.60      197.78      2.49 o 
  -4   6   2       53.20       59.97      0.97 o 
  -3   6   2      474.19      484.14      5.87 o 
  -2   6   2       37.27       38.27      2.65 o 
  -1   6   2      432.84      396.79      4.36 o 
   0   6   2     1200.00     1299.03     11.92 o 
   1   6   2      208.86      214.86      2.55 o 
   2   6   2       18.78       16.80      0.69 o 
   3   6   2       28.56       24.50      0.75 o 
   4   6   2      104.34      105.45      1.86 o 
   5   6   2       52.86       53.83      1.13 o 
   6   6   2      114.13      110.02      2.01 o 
   7   6   2       84.52       82.15      1.76 o 
   8   6   2       51.08       53.70      1.77 o 
   9   6   2       64.32       59.98      2.85 o 
 -10   7   2        0.63       -0.95      1.18 o 
  -9   7   2        2.11        0.99      1.12 o 
  -8   7   2      102.87       93.88      2.60 o 
  -7   7   2      191.13      173.79      4.71 o 
  -6   7   2      207.03      186.85      3.52 o 
  -5   7   2      210.31      231.90      4.81 o 
  -4   7   2      138.92      135.98      2.23 o 
  -3   7   2       50.33       50.33      2.34 o 
  -2   7   2      374.85      345.65      3.94 o 
  -1   7   2       22.15       25.61      0.97 o 
   0   7   2      207.32      216.26      2.35 o 
   1   7   2      549.64      596.52      5.75 o 
   2   7   2       34.24       45.50      0.93 o 
   3   7   2       89.35       84.02      1.62 o 
   4   7   2      162.47      158.13      2.04 o 
   5   7   2      597.03      571.14      6.45 o 
   6   7   2      101.82       99.45      2.49 o 
   7   7   2       87.57       84.18      2.07 o 
   8   7   2       13.34       16.31      1.22 o 
   9   7   2       76.99       80.57      3.25 o 
  -9   8   2       16.87       16.21      1.77 o 
  -8   8   2        0.99        0.06      0.96 o 
  -7   8   2      324.69      293.19      5.09 o 
  -6   8   2      392.95      346.12      5.61 o 
  -5   8   2      123.58      112.98      2.13 o 
  -4   8   2      146.98      151.43      2.47 o 
  -3   8   2      119.94      122.61      1.87 o 
  -2   8   2      381.32      411.58      4.21 o 
  -1   8   2      209.81      217.35      3.48 o 
   0   8   2      182.99      192.87      2.17 o 
   1   8   2      209.07      202.51      2.11 o 
   2   8   2      370.98      361.44      3.77 o 
   3   8   2       75.27       75.40      3.21 o 
   4   8   2      185.15      178.35      2.28 o 
   5   8   2      117.05      118.85      2.50 o 
   6   8   2       47.82       49.28      1.62 o 
   7   8   2       69.74       69.73      1.97 o 
   8   8   2       30.17       31.65      2.08 o 
  -9   9   2      124.26      121.75      2.75 o 
  -8   9   2       12.76       12.02      1.30 o 
  -7   9   2      150.75      145.80      3.20 o 
  -6   9   2      688.65      628.99      9.28 o 
  -5   9   2      478.26      441.38      5.77 o 
  -4   9   2      162.13      150.59      2.52 o 
  -3   9   2      590.23      575.27      6.38 o 
  -2   9   2     1281.55     1269.26     14.68 o 
  -1   9   2      692.20      666.79      7.22 o 
   0   9   2      407.35      424.58      4.30 o 
   1   9   2      131.17      134.74      1.59 o 
   2   9   2      280.03      270.99      3.33 o 
   3   9   2      231.29      221.15      3.14 o 
   4   9   2       30.25       35.85      1.06 o 
   5   9   2      361.29      344.64      4.92 o 
   6   9   2       33.03       29.63      1.53 o 
   7   9   2       22.92       22.73      1.32 o 
   8   9   2        4.57        4.69      1.20 o 
  -9  10   2       69.99       68.06      2.16 o 
  -8  10   2        8.54        7.10      1.26 o 
  -7  10   2       92.86       87.12      2.49 o 
  -6  10   2      139.16      127.21      2.90 o 
  -5  10   2        1.32        1.30      1.00 o 
  -4  10   2      137.55      131.88      2.34 o 
  -3  10   2      148.14      151.72      2.09 o 
  -2  10   2      320.68      297.09      6.75 o 
  -1  10   2      871.73      820.32      8.80 o 
   0  10   2      154.35      151.78      2.21 o 
   1  10   2      159.92      166.85      2.77 o 
   2  10   2      103.67       94.84      1.52 o 
   3  10   2        7.76        5.80      0.64 o 
   4  10   2      104.46      107.63      1.91 o 
   5  10   2      609.34      563.47      6.54 o 
   6  10   2      116.11      120.81      3.15 o 
   7  10   2       75.30       72.29      2.10 o 
  -8  11   2      120.40      124.29      3.19 o 
  -7  11   2       80.84       74.19      2.41 o 
  -6  11   2       80.36       84.89      2.07 o 
  -5  11   2        1.31        1.94      0.82 o 
  -4  11   2       45.52       39.78      1.26 o 
  -3  11   2      283.99      261.73      3.10 o 
  -2  11   2       95.73       89.26      1.72 o 
  -1  11   2      122.55      120.20      2.36 o 
   0  11   2       84.13       83.74      1.94 o 
   1  11   2       55.95       43.91      1.52 o 
   2  11   2      589.59      602.23      7.63 o 
   3  11   2        5.04        2.11      0.61 o 
   4  11   2       10.01       14.98      1.31 o 
   5  11   2      208.94      206.54      2.80 o 
   6  11   2       46.16       46.51      1.73 o 
   7  11   2       17.02       16.92      1.29 o 
  -7  12   2       28.19       28.89      1.74 o 
  -6  12   2      184.77      187.93      3.29 o 
  -5  12   2       30.32       29.15      1.49 o 
  -4  12   2       22.66       17.82      0.98 o 
  -3  12   2       21.56       21.30      1.22 o 
  -2  12   2      427.00      408.64      5.62 o 
  -1  12   2      125.79      122.66      3.09 o 
   0  12   2      604.69      556.05      9.18 o 
   1  12   2      562.46      563.41      8.35 o 
   2  12   2       43.92       42.17      1.58 o 
   3  12   2       32.05       32.91      1.70 o 
   4  12   2      253.26      257.12      4.58 o 
   5  12   2      152.75      166.40      3.12 o 
   6  12   2       27.09       27.87      1.33 o 
  -7  13   2       35.44       34.92      1.94 o 
  -6  13   2       15.75       18.96      1.56 o 
  -5  13   2      107.06      106.32      2.86 o 
  -4  13   2       54.93       46.52      1.97 o 
  -3  13   2       91.45       91.38      2.19 o 
  -2  13   2      140.13      131.49      2.66 o 
  -1  13   2        8.46        6.47      1.01 o 
   0  13   2       13.75       16.38      1.11 o 
   1  13   2        3.17        4.04      0.96 o 
   2  13   2       81.92       71.43      1.97 o 
   3  13   2       14.44       11.80      1.11 o 
   4  13   2        9.15        8.79      1.25 o 
   5  13   2       72.39       73.02      2.25 o 
   6  13   2       70.09       70.11      2.63 o 
  -6  14   2      158.76      169.83      3.91 o 
  -5  14   2       35.01       39.99      2.88 o 
  -4  14   2      147.67      146.27      3.41 o 
  -3  14   2      128.40      121.70      2.67 o 
  -2  14   2      460.67      444.92      6.25 o 
  -1  14   2       14.38       15.71      1.16 o 
   0  14   2       24.36       23.63      1.91 o 
   1  14   2      186.82      173.45      3.20 o 
   2  14   2        8.52        8.78      1.08 o 
   3  14   2       65.13       68.42      2.01 o 
   4  14   2       54.10       59.73      2.29 o 
   5  14   2       21.71       23.41      1.51 o 
  -5  15   2       14.01       15.02      1.58 o 
  -4  15   2       23.84       26.66      1.81 o 
  -3  15   2       10.43       11.33      1.23 o 
  -2  15   2       70.91       71.74      2.13 o 
  -1  15   2      108.68      112.87      2.62 o 
   0  15   2        5.37        7.54      1.05 o 
   1  15   2        1.49        1.13      1.02 o 
   2  15   2        1.83        0.62      1.00 o 
   3  15   2        9.12       11.27      1.42 o 
  -3  16   2      147.73      156.10      3.27 o 
  -2  16   2       10.17       11.80      1.27 o 
  -1  16   2       39.06       42.32      1.85 o 
   0  16   2      123.78      127.05      2.89 o 
   1  16   2      159.77      159.02      3.25 o 
   2  16   2        3.84        3.68      1.15 o 
 -11   0   3       36.10       38.26      2.78 o 
 -10   0   3       49.81       55.30      2.43 o 
  -9   0   3        0.57        0.87      1.09 o 
  -8   0   3       18.78       14.06      1.34 o 
  -7   0   3     1107.80     1090.45     17.92 o 
  -6   0   3      195.83      210.55      4.22 o 
  -5   0   3       63.31       78.15      2.04 o 
  -4   0   3     2769.69     2784.76     43.47 o 
  -3   0   3      878.50      828.87     11.06 o 
  -2   0   3     2845.63     2902.85     38.53 o 
  -1   0   3     4723.38     4774.06     77.85 o 
   0   0   3      138.45      138.65      2.63 o 
   1   0   3        2.54        1.40      0.47 o 
   2   0   3     4870.25     5508.68     89.84 o 
   3   0   3       95.01      116.61      8.68 o 
   4   0   3        0.47        2.54      0.74 o 
   5   0   3      507.66      535.67      7.79 o 
   6   0   3      343.48      303.75      4.97 o 
   7   0   3      391.68      372.99      6.00 o 
   8   0   3        0.69        0.88      1.32 o 
   9   0   3        2.12        2.96      2.16 o 
 -11   1   3       47.47       45.77      1.61 o 
 -10   1   3       16.64       16.02      1.12 o 
  -9   1   3        3.41        3.46      0.84 o 
  -8   1   3      258.03      244.31      3.62 o 
  -7   1   3       13.25       15.93      0.87 o 
  -6   1   3       12.05       14.63      0.88 o 
  -5   1   3       31.98       36.55      1.03 o 
  -4   1   3       34.54       45.04      0.81 o 
  -3   1   3      402.29      400.25      3.85 o 
  -2   1   3      721.17      712.73     10.58 o 
  -1   1   3     3092.45     3138.28     36.23 o 
   0   1   3     3601.16     3710.49     51.67 o 
   1   1   3      109.95       96.01      1.26 o 
   2   1   3     1494.70     1737.59     17.94 o 
   3   1   3     1824.21     2045.46     21.07 o 
   4   1   3      449.43      443.34      4.99 o 
   5   1   3      261.14      279.84      4.62 o 
   6   1   3      142.65      125.75      1.90 o 
   7   1   3       23.21       23.82      1.06 o 
   8   1   3       59.46       65.67      2.43 o 
   9   1   3      188.35      206.26      4.24 o 
 -11   2   3      166.78      166.57      2.92 o 
 -10   2   3       29.15       29.64      1.30 o 
  -9   2   3       65.06       58.83      1.54 o 
  -8   2   3      309.75      291.37      3.76 o 
  -7   2   3       69.78       76.41      1.84 o 
  -6   2   3      362.10      379.66      4.82 o 
  -5   2   3      479.37      509.29      6.11 o 
  -4   2   3      888.45      976.70     10.03 o 
  -3   2   3     1371.09     1414.29     12.12 o 
  -2   2   3     5359.82     5396.86     56.14 o 
  -1   2   3      501.76      498.16      5.25 o 
   0   2   3     3901.57     3962.50     35.59 o 
   1   2   3      137.86      135.44      1.38 o 
   2   2   3      706.80      760.84      8.06 o 
   3   2   3     1507.62     1790.93     16.94 o 
   4   2   3       12.08       11.96      1.70 o 
   5   2   3      325.79      331.85      3.63 o 
   6   2   3      320.64      299.37      3.41 o 
   7   2   3       97.26      110.45      2.03 o 
   8   2   3       10.64       10.25      1.26 o 
   9   2   3      274.20      300.13      6.70 o 
 -11   3   3       28.95       33.35      1.46 o 
 -10   3   3       24.98       24.24      1.20 o 
  -9   3   3       95.88       95.85      1.93 o 
  -8   3   3      200.10      184.51      2.70 o 
  -7   3   3      302.40      300.91      9.97 o 
  -6   3   3      526.48      535.71      5.91 o 
  -5   3   3       53.07       47.58      1.04 o 
  -4   3   3      394.76      422.01      4.59 o 
  -3   3   3     1861.82     1955.00     18.06 o 
  -2   3   3     1857.10     1933.18     19.66 o 
  -1   3   3      315.42      317.17      3.19 o 
   0   3   3     1076.68     1137.68      9.81 o 
   1   3   3     1053.66     1106.97      9.50 o 
   2   3   3      290.63      340.61      3.94 o 
   3   3   3      167.14      168.04      2.18 o 
   4   3   3      354.93      371.93      4.71 o 
   5   3   3      152.25      136.52      3.82 o 
   6   3   3       98.97       90.37      1.49 o 
   7   3   3      130.54      125.90      2.20 o 
   8   3   3       76.15       85.27      3.61 o 
   9   3   3       88.63       93.75      2.81 o 
 -11   4   3       41.48       45.87      2.30 o 
 -10   4   3       55.78       58.99      1.71 o 
  -9   4   3       18.82       21.39      1.06 o 
  -8   4   3      117.77      101.92      1.88 o 
  -7   4   3      428.31      409.74      4.80 o 
  -6   4   3      177.95      177.49      2.40 o 
  -5   4   3      121.53      123.62      1.77 o 
  -4   4   3      155.76      190.15      2.08 o 
  -3   4   3      492.12      517.06      5.02 o 
  -2   4   3      373.08      348.43      3.83 o 
  -1   4   3     1184.93     1205.77     12.46 o 
   0   4   3     2032.19     2186.29     20.24 o 
   1   4   3      276.63      293.70      3.01 o 
   2   4   3      779.69      827.76      7.94 o 
   3   4   3      744.68      760.18      8.24 o 
   4   4   3      284.44      289.27      3.19 o 
   5   4   3      145.62      139.77      2.10 o 
   6   4   3       65.97       65.95      1.74 o 
   7   4   3       61.57       58.64      1.55 o 
   8   4   3        1.86        1.68      0.86 o 
   9   4   3       79.46       86.56      3.75 o 
 -10   5   3      118.80      123.96      3.83 o 
  -9   5   3        7.03        5.96      1.18 o 
  -8   5   3      248.58      230.97      3.17 o 
  -7   5   3      218.21      217.37      2.91 o 
  -6   5   3      257.98      267.30      3.29 o 
  -5   5   3      132.92      135.00      1.87 o 
  -4   5   3      129.58      140.67      1.53 o 
  -3   5   3      654.83      712.22      6.82 o 
  -2   5   3      161.12      161.37      2.01 o 
  -1   5   3      270.46      269.63      3.13 o 
   0   5   3      216.32      236.15      2.76 o 
   1   5   3      772.92      835.73      8.00 o 
   2   5   3      208.48      213.61      3.28 o 
   3   5   3      217.18      215.00      2.25 o 
   4   5   3      626.87      587.63      5.96 o 
   5   5   3      375.12      356.42      4.30 o 
   6   5   3       55.99       51.05      1.58 o 
   7   5   3       17.81       15.96      1.00 o 
   8   5   3       70.03       65.94      2.20 o 
   9   5   3       18.11       17.18      1.59 o 
 -10   6   3      210.16      209.75      4.39 o 
  -9   6   3      100.80      101.98      3.34 o 
  -8   6   3      503.51      452.89      7.19 o 
  -7   6   3       48.69       43.87      1.74 o 
  -6   6   3       76.46       77.71      1.44 o 
  -5   6   3       39.64       39.63      3.33 o 
  -4   6   3      151.39      157.03      1.87 o 
  -3   6   3      309.81      309.10      3.20 o 
  -2   6   3       38.75       39.09      0.95 o 
  -1   6   3      488.70      516.30      5.10 o 
   0   6   3       29.62       26.82      0.81 o 
   1   6   3      445.99      462.87      5.07 o 
   2   6   3      372.70      365.52      3.28 o 
   3   6   3      304.62      290.06      2.92 o 
   4   6   3      657.46      632.24      6.41 o 
   5   6   3     1158.94     1083.83     10.62 o 
   6   6   3       39.03       41.37      2.15 o 
   7   6   3        2.05        3.84      0.84 o 
   8   6   3       27.08       27.90      1.42 o 
 -10   7   3       69.11       67.91      2.53 o 
  -9   7   3       17.74       22.78      1.59 o 
  -8   7   3       15.24       14.27      1.58 o 
  -7   7   3      879.77      788.09     11.37 o 
  -6   7   3       39.69       44.03      2.10 o 
  -5   7   3      368.60      340.34      5.33 o 
  -4   7   3       66.28       67.97      1.30 o 
  -3   7   3      749.06      759.73      8.94 o 
  -2   7   3      383.42      389.78      4.99 o 
  -1   7   3      527.14      523.76      5.08 o 
   0   7   3      106.91      121.47      1.69 o 
   1   7   3      280.93      254.20      2.77 o 
   2   7   3       26.14       25.86      0.74 o 
   3   7   3      164.56      162.34      2.04 o 
   4   7   3     2050.71     2021.22     20.89 o 
   5   7   3      297.16      294.74      4.93 o 
   6   7   3       91.01       94.07      2.63 o 
   7   7   3       77.75       75.75      3.85 o 
   8   7   3      103.75      104.62      2.86 o 
 -10   8   3       24.50       27.53      1.84 o 
  -9   8   3       35.89       36.17      2.89 o 
  -8   8   3       41.81       38.49      1.85 o 
  -7   8   3       29.00       29.49      4.13 o 
  -6   8   3       36.76       36.17      1.59 o 
  -5   8   3       40.43       38.46      1.30 o 
  -4   8   3        9.36       11.63      0.90 o 
  -3   8   3       73.29       76.05      1.62 o 
  -2   8   3      300.78      307.25      3.67 o 
  -1   8   3      164.31      169.57      2.17 o 
   0   8   3       94.84       94.75      1.35 o 
   1   8   3      196.23      190.90      2.46 o 
   2   8   3        7.54        6.19      0.51 o 
   3   8   3       88.59       89.41      1.27 o 
   4   8   3      627.31      607.98      6.16 o 
   5   8   3       46.54       41.20      1.48 o 
   6   8   3       51.68       48.40      1.62 o 
   7   8   3       38.47       36.09      1.79 o 
   8   8   3       17.41       18.85      1.53 o 
  -9   9   3        1.32       -0.19      1.10 o 
  -8   9   3        3.65        2.35      1.13 o 
  -7   9   3        8.41       11.03      1.34 o 
  -6   9   3       26.38       25.41      1.45 o 
  -5   9   3        7.48        7.23      1.13 o 
  -4   9   3      146.53      144.18      2.47 o 
  -3   9   3      506.63      469.49      5.92 o 
  -2   9   3      374.89      356.81      4.22 o 
  -1   9   3      142.94      122.15      3.05 o 
   0   9   3      233.98      236.86      2.65 o 
   1   9   3      739.30      744.09      7.19 o 
   2   9   3      204.00      200.82      2.47 o 
   3   9   3        5.32        5.24      0.56 o 
   4   9   3       33.77       30.50      0.95 o 
   5   9   3       83.43       84.17      2.13 o 
   6   9   3       71.01       71.63      1.96 o 
   7   9   3       73.39       73.93      2.40 o 
  -9  10   3       56.29       58.79      2.39 o 
  -8  10   3        2.43        1.42      1.05 o 
  -7  10   3       96.82      101.52      2.71 o 
  -6  10   3       84.21       83.37      2.33 o 
  -5  10   3      212.96      194.96      3.17 o 
  -4  10   3      128.49      128.77      2.37 o 
  -3  10   3      378.67      365.00      4.43 o 
  -2  10   3      798.26      723.74     15.83 o 
  -1  10   3      206.25      196.56      2.70 o 
   0  10   3       17.15       12.69      1.04 o 
   1  10   3       92.41       95.18      1.97 o 
   2  10   3       14.97       19.03      0.77 o 
   3  10   3        8.74        7.68      0.68 o 
   4  10   3      219.29      209.87      2.48 o 
   5  10   3      137.01      133.73      2.33 o 
   6  10   3      192.52      192.95      3.43 o 
   7  10   3       15.24       15.51      1.43 o 
  -8  11   3       49.05       46.83      2.14 o 
  -7  11   3       74.79       65.66      3.04 o 
  -6  11   3      183.42      176.49      3.10 o 
  -5  11   3      203.76      198.44      3.25 o 
  -4  11   3        5.45        4.05      0.78 o 
  -3  11   3      333.67      318.40      4.62 o 
  -2  11   3      595.29      540.31      6.62 o 
  -1  11   3       38.88       41.87      1.45 o 
   0  11   3      140.15      148.16      4.35 o 
   1  11   3       82.93      114.86      8.90 o 
   2  11   3       52.07       54.49      1.65 o 
   3  11   3       12.24       12.54      1.03 o 
   4  11   3      186.57      179.48      2.49 o 
   5  11   3       44.37       49.56      1.36 o 
   6  11   3       97.31      106.17      2.39 o 
  -7  12   3       25.92       25.73      1.68 o 
  -6  12   3      211.22      203.59      3.46 o 
  -5  12   3       83.29       74.02      1.93 o 
  -4  12   3        6.29        5.94      0.88 o 
  -3  12   3       18.66       18.28      1.19 o 
  -2  12   3       26.06       22.57      1.21 o 
  -1  12   3        1.36        0.56      0.83 o 
   0  12   3      187.37      174.26      3.02 o 
   1  12   3      392.81      342.82      4.88 o 
   2  12   3      317.21      301.73      4.45 o 
   3  12   3      259.42      239.50      3.44 o 
   4  12   3      175.75      188.20      4.18 o 
   5  12   3       69.69       70.29      2.05 o 
   6  12   3       40.92       40.31      1.98 o 
  -7  13   3       24.39       24.75      1.71 o 
  -6  13   3       20.65       18.38      1.28 o 
  -5  13   3       17.94       19.55      1.52 o 
  -4  13   3       14.74       15.88      1.79 o 
  -3  13   3        9.29        9.53      1.06 o 
  -2  13   3      272.53      259.26      4.10 o 
  -1  13   3       10.30       11.12      1.06 o 
   0  13   3      297.40      297.95      4.48 o 
   1  13   3       60.59       61.57      1.82 o 
   2  13   3        6.73        6.75      1.01 o 
   3  13   3       46.73       42.79      1.51 o 
   4  13   3       24.28       27.78      1.72 o 
   5  13   3      160.46      175.61      3.33 o 
  -6  14   3      148.14      158.85      3.77 o 
  -5  14   3       29.63       31.43      1.85 o 
  -4  14   3       46.12       48.93      2.10 o 
  -3  14   3       39.72       43.27      1.73 o 
  -2  14   3       76.14       79.06      2.14 o 
  -1  14   3       17.00       16.02      1.36 o 
   0  14   3        1.76        0.96      0.94 o 
   1  14   3        8.72        7.95      1.10 o 
   2  14   3       16.54       17.87      1.13 o 
   3  14   3        4.06        3.08      0.91 o 
   4  14   3       24.56       23.88      1.47 o 
  -5  15   3       78.63       81.19      2.76 o 
  -4  15   3       45.03       48.33      2.20 o 
  -3  15   3      213.80      224.11      3.94 o 
  -2  15   3      163.47      167.15      3.27 o 
  -1  15   3      180.80      187.88      3.48 o 
   0  15   3       45.86       49.87      1.87 o 
   1  15   3       20.99       22.89      1.38 o 
   2  15   3       10.21       11.97      1.11 o 
   3  15   3       20.92       21.44      1.30 o 
  -3  16   3        0.91        0.93      1.29 o 
  -2  16   3       82.17       86.96      2.42 o 
  -1  16   3       23.37       26.19      1.55 o 
   0  16   3      145.31      149.52      3.50 o 
   1  16   3       52.95       55.33      2.02 o 
 -11   0   4        2.93        3.97      1.37 o 
 -10   0   4        3.03        3.63      1.25 o 
  -9   0   4      147.86      147.36      3.77 o 
  -8   0   4      116.76      109.92      5.97 o 
  -7   0   4      160.29      151.17      3.49 o 
  -6   0   4      563.05      547.69      9.41 o 
  -5   0   4       12.61       15.29      0.98 o 
  -4   0   4      702.89      671.14      8.91 o 
  -3   0   4      651.81      656.07      8.96 o 
  -2   0   4     1280.66     1238.78     20.21 o 
  -1   0   4       13.69        8.02      0.49 o 
   0   0   4      311.72      271.04      4.87 o 
   1   0   4      210.75      189.52      3.67 o 
   2   0   4     2448.90     2786.12     45.11 o 
   3   0   4        0.99        1.84      0.86 o 
   4   0   4      386.85      464.27      8.31 o 
   5   0   4       64.76       60.92      2.05 o 
   6   0   4      216.43      177.92      4.08 o 
   7   0   4       76.80       81.38      2.72 o 
   8   0   4        3.84        2.27      2.04 o 
   9   0   4       47.45       56.15      4.07 o 
 -11   1   4       46.14       44.04      1.57 o 
 -10   1   4       36.22       35.79      1.48 o 
  -9   1   4      222.12      204.87      3.30 o 
  -8   1   4      190.99      185.35      2.97 o 
  -7   1   4      268.07      256.88      3.61 o 
  -6   1   4      291.86      290.91      3.87 o 
  -5   1   4      713.36      702.99      7.29 o 
  -4   1   4      123.29      130.98      1.52 o 
  -3   1   4     1677.95     1660.05     17.16 o 
  -2   1   4     2849.31     2962.03     35.84 o 
  -1   1   4       53.28       52.33      1.01 o 
   0   1   4       99.57       96.78      1.14 o 
   1   1   4      111.34      110.55      1.45 o 
   2   1   4     1131.84     1253.29     13.11 o 
   3   1   4      211.25      210.92      2.61 o 
   4   1   4      325.55      318.48      3.77 o 
   5   1   4      489.48      470.56      5.38 o 
   6   1   4      155.90      143.48      2.48 o 
   7   1   4       10.48        5.16      1.03 o 
   8   1   4       34.74       38.26      2.34 o 
   9   1   4       29.01       35.92      2.48 o 
 -11   2   4       21.43       21.51      1.26 o 
 -10   2   4       69.51       69.62      1.74 o 
  -9   2   4       47.59       50.28      1.45 o 
  -8   2   4      384.41      374.48      4.57 o 
  -7   2   4      275.77      270.37      3.76 o 
  -6   2   4      444.68      440.93      5.49 o 
  -5   2   4      899.45      964.21     10.02 o 
  -4   2   4      427.24      437.70      3.98 o 
  -3   2   4      630.09      713.45      7.54 o 
  -2   2   4       85.10       78.07      1.17 o 
  -1   2   4     7068.03     7288.26     73.67 o 
   0   2   4      235.39      227.59      2.14 o 
   1   2   4      576.35      637.35      5.68 o 
   2   2   4       61.80       76.26      1.37 o 
   3   2   4       21.98       19.71      1.23 o 
   4   2   4       84.86      100.05      2.58 o 
   5   2   4      216.02      197.11      3.41 o 
   6   2   4      168.96      164.14      2.71 o 
   7   2   4       16.11       16.54      1.27 o 
   8   2   4       18.95       21.45      1.91 o 
   9   2   4       21.43       24.52      3.59 o 
 -11   3   4       34.56       39.12      1.52 o 
 -10   3   4       23.24       25.56      1.23 o 
  -9   3   4      123.17      125.15      2.21 o 
  -8   3   4      173.36      159.84      2.45 o 
  -7   3   4      332.85      326.86      3.98 o 
  -6   3   4      151.77      154.01      2.18 o 
  -5   3   4       28.59       21.35      1.04 o 
  -4   3   4     1768.95     1943.75     19.95 o 
  -3   3   4      126.25      142.96      1.65 o 
  -2   3   4      785.90      745.74      7.15 o 
  -1   3   4     2476.79     2642.57     26.83 o 
   0   3   4     1078.10     1074.70      9.24 o 
   1   3   4      767.38      751.63      6.17 o 
   2   3   4       25.12       20.16      0.71 o 
   3   3   4      230.03      274.46      3.69 o 
   4   3   4       64.74       68.36      1.45 o 
   5   3   4      560.83      543.43      5.66 o 
   6   3   4      294.75      257.29      3.42 o 
   7   3   4       24.44       28.86      1.36 o 
   8   3   4        9.45       10.98      2.33 o 
   9   3   4       81.23       90.24      3.37 o 
 -11   4   4       25.81       31.39      1.96 o 
 -10   4   4       61.34       61.89      2.33 o 
  -9   4   4        8.97        9.86      0.87 o 
  -8   4   4      200.10      192.78      2.78 o 
  -7   4   4       90.05       93.89      1.70 o 
  -6   4   4      162.79      146.91      2.11 o 
  -5   4   4      444.90      466.03      5.14 o 
  -4   4   4      754.15      785.12      8.33 o 
  -3   4   4      470.15      464.73      5.06 o 
  -2   4   4      921.77      996.64     11.58 o 
  -1   4   4     1597.55     1658.29     17.18 o 
   0   4   4      721.66      808.07     23.34 o 
   1   4   4       63.03       62.19      0.95 o 
   2   4   4      153.79      154.81      1.99 o 
   3   4   4      384.01      390.11      5.05 o 
   4   4   4      202.99      214.77      3.97 o 
   5   4   4      317.76      295.43      3.41 o 
   6   4   4      149.99      132.44      5.75 o 
   7   4   4      105.87      128.60      3.40 o 
   8   4   4       81.66       83.46      2.18 o 
 -10   5   4       88.58       92.11      2.76 o 
  -9   5   4       30.93       32.74      1.78 o 
  -8   5   4       42.00       38.37      1.24 o 
  -7   5   4      240.38      234.88      3.07 o 
  -6   5   4       13.72       14.46      0.75 o 
  -5   5   4      237.62      238.01      2.91 o 
  -4   5   4      454.64      443.16      4.93 o 
  -3   5   4      163.15      173.22      2.18 o 
  -2   5   4       63.21       70.69      1.35 o 
  -1   5   4      956.18     1044.02     10.73 o 
   0   5   4       42.85       60.23      1.69 o 
   1   5   4      232.99      246.75      2.45 o 
   2   5   4      182.95      184.36      1.96 o 
   3   5   4      495.28      502.82      6.39 o 
   4   5   4      852.11      853.82      8.47 o 
   5   5   4      182.23      177.19      2.34 o 
   6   5   4        8.40       10.23      1.14 o 
   7   5   4      167.98      169.66      3.52 o 
   8   5   4        5.17        5.35      1.03 o 
 -10   6   4       80.74       82.42      2.70 o 
  -9   6   4       81.29       86.25      3.74 o 
  -8   6   4       96.22       99.14      2.64 o 
  -7   6   4       37.20       31.75      1.58 o 
  -6   6   4      294.53      291.82      3.53 o 
  -5   6   4      114.78      111.66      1.94 o 
  -4   6   4      264.17      286.28      3.07 o 
  -3   6   4      265.52      275.63      3.23 o 
  -2   6   4       32.06       31.42      1.08 o 
  -1   6   4      528.70      597.73      9.27 o 
   0   6   4      600.76      619.27      6.61 o 
   1   6   4       61.28       62.55      1.86 o 
   2   6   4      741.23      769.90      6.92 o 
   3   6   4      957.30      974.83     11.09 o 
   4   6   4       98.35       95.88      2.60 o 
   5   6   4      343.39      334.68      3.81 o 
   6   6   4      105.19      105.16      2.94 o 
   7   6   4        0.35        0.97      1.12 o 
   8   6   4       32.58       35.14      1.64 o 
 -10   7   4       54.07       59.54      2.42 o 
  -9   7   4      283.80      286.78      5.30 o 
  -8   7   4      314.62      282.96      5.05 o 
  -7   7   4      281.58      272.77      4.79 o 
  -6   7   4      210.59      195.33      3.66 o 
  -5   7   4       43.23       41.72      1.60 o 
  -4   7   4      134.34      134.80      1.98 o 
  -3   7   4       60.64       60.28      1.39 o 
  -2   7   4       13.94       11.98      0.63 o 
  -1   7   4      493.36      526.25      5.27 o 
   0   7   4       87.11       89.74      1.48 o 
   1   7   4       77.13       95.04      1.55 o 
   2   7   4       87.42       88.98      1.19 o 
   3   7   4      888.71      872.81      7.33 o 
   4   7   4      268.10      276.23      5.30 o 
   5   7   4      410.43      408.04      4.51 o 
   6   7   4       33.04       29.98      1.87 o 
   7   7   4       12.38       13.24      1.37 o 
   8   7   4      122.58      129.94      3.31 o 
 -10   8   4       72.66       77.55      2.71 o 
  -9   8   4       35.80       35.53      1.95 o 
  -8   8   4       14.03       14.07      1.35 o 
  -7   8   4      325.65      290.62      5.04 o 
  -6   8   4       33.62       32.43      1.55 o 
  -5   8   4       66.74       63.91      1.66 o 
  -4   8   4      637.22      590.86      6.53 o 
  -3   8   4      302.43      287.33      3.96 o 
  -2   8   4      523.68      555.61     10.00 o 
  -1   8   4      401.76      405.47      4.25 o 
   0   8   4      355.57      360.01      3.49 o 
   1   8   4      180.62      162.28      2.04 o 
   2   8   4       13.51       11.19      0.70 o 
   3   8   4      108.35      100.71      1.48 o 
   4   8   4      254.33      244.21      2.95 o 
   5   8   4       83.22       78.73      1.94 o 
   6   8   4      347.04      338.72      5.82 o 
   7   8   4       11.42       14.03      1.40 o 
  -9   9   4       25.92       28.99      1.78 o 
  -8   9   4      316.49      304.12      5.44 o 
  -7   9   4       15.56       12.41      1.44 o 
  -6   9   4      157.34      148.20      4.21 o 
  -5   9   4      180.50      161.15      2.76 o 
  -4   9   4      159.62      147.63      2.23 o 
  -3   9   4     2800.17     2735.79     31.37 o 
  -2   9   4     1216.25     1170.51     11.24 o 
  -1   9   4      236.38      241.55      2.83 o 
   0   9   4      294.66      274.56      3.06 o 
   1   9   4       94.90      112.84      1.66 o 
   2   9   4        5.09        3.01      0.59 o 
   3   9   4      179.94      180.90      2.17 o 
   4   9   4       15.30       14.44      0.73 o 
   5   9   4       81.76       80.13      1.97 o 
   6   9   4       17.89       17.86      1.73 o 
   7   9   4       45.30       45.75      2.10 o 
  -9  10   4       31.65       35.66      2.45 o 
  -8  10   4       31.42       28.59      2.19 o 
  -7  10   4       14.20       18.30      1.41 o 
  -6  10   4      206.05      188.66      5.71 o 
  -5  10   4       32.60       27.90      1.49 o 
  -4  10   4       78.96       83.93      2.19 o 
  -3  10   4       34.59       33.50      1.29 o 
  -2  10   4      388.15      374.12      4.12 o 
  -1  10   4      351.01      324.72      4.04 o 
   0  10   4      174.94      183.39      2.37 o 
   1  10   4      176.41      169.18      2.26 o 
   2  10   4      162.76      150.78      2.21 o 
   3  10   4      196.16      182.61      2.25 o 
   4  10   4      139.50      131.68      1.86 o 
   5  10   4      115.46      122.64      2.50 o 
   6  10   4        2.43        1.25      0.92 o 
  -8  11   4        2.78        3.06      1.21 o 
  -7  11   4      204.53      207.78      4.57 o 
  -6  11   4       48.95       49.08      1.69 o 
  -5  11   4       32.27       38.18      1.46 o 
  -4  11   4      251.43      231.19      4.20 o 
  -3  11   4      294.42      281.86      3.65 o 
  -2  11   4      218.23      217.31      2.77 o 
  -1  11   4       26.01       26.06      0.97 o 
   0  11   4       26.93       20.25      0.99 o 
   1  11   4      437.29      433.63      5.22 o 
   2  11   4       52.29       53.06      1.77 o 
   3  11   4        0.68       -0.08      0.73 o 
   4  11   4      537.09      540.25      6.25 o 
   5  11   4       17.93       19.67      1.23 o 
   6  11   4        0.29        0.51      0.95 o 
  -8  12   4       27.49       25.28      1.73 o 
  -7  12   4       84.12       86.57      2.63 o 
  -6  12   4      223.30      230.23      3.77 o 
  -5  12   4       19.89       19.09      1.36 o 
  -4  12   4       84.12       87.57      2.08 o 
  -3  12   4       23.00       23.25      1.09 o 
  -2  12   4       32.52       34.96      1.27 o 
  -1  12   4       48.94       53.01      1.50 o 
   0  12   4      159.32      152.60      2.50 o 
   1  12   4       61.64       54.70      1.52 o 
   2  12   4       18.54       14.19      1.00 o 
   3  12   4       35.97       34.59      1.38 o 
   4  12   4      256.58      262.81      4.15 o 
   5  12   4       53.88       52.99      2.68 o 
  -7  13   4       42.10       41.04      2.03 o 
  -6  13   4       37.33       42.55      2.98 o 
  -5  13   4       20.56       21.21      1.55 o 
  -4  13   4       26.75       28.50      1.84 o 
  -3  13   4      268.19      269.37      4.84 o 
  -2  13   4       18.73       17.14      1.06 o 
  -1  13   4      194.04      204.00      3.11 o 
   0  13   4       18.96       20.05      1.09 o 
   1  13   4       31.89       28.32      1.25 o 
   2  13   4        1.23       -0.33      0.80 o 
   3  13   4       18.86       19.33      1.15 o 
   4  13   4       64.91       69.77      2.95 o 
  -6  14   4       20.87       22.50      1.73 o 
  -5  14   4       37.91       36.06      2.03 o 
  -4  14   4        1.81       -0.62      1.18 o 
  -3  14   4       34.98       44.55      3.79 o 
  -2  14   4      191.36      190.73      3.06 o 
  -1  14   4        5.73        7.09      0.95 o 
   0  14   4       42.46       42.37      1.51 o 
   1  14   4      131.18      127.54      3.18 o 
   2  14   4       33.34       36.08      1.47 o 
   3  14   4       38.53       43.89      1.61 o 
  -4  15   4       39.20       40.39      2.07 o 
  -3  15   4       51.52       60.30      3.80 o 
  -2  15   4       17.95       19.92      1.22 o 
  -1  15   4       28.41       30.80      1.44 o 
   0  15   4       28.78       31.28      1.40 o 
   1  15   4       63.83       64.34      1.85 o 
   2  15   4       20.54       22.02      1.28 o 
  -2  16   4      198.79      211.80      3.88 o 
  -1  16   4       52.86       59.21      1.85 o 
   0  16   4       56.39       60.49      1.87 o 
 -11   0   5        3.94        4.31      1.64 o 
 -10   0   5        0.41        0.48      1.17 o 
  -9   0   5        2.09        7.26      1.32 o 
  -8   0   5      402.02      379.91      7.21 o 
  -7   0   5       26.26       22.81      1.57 o 
  -6   0   5      153.58      169.67      2.78 o 
  -5   0   5      325.40      336.28      4.82 o 
  -4   0   5        2.66        6.45      0.75 o 
  -3   0   5     1160.39     1237.27     16.57 o 
  -2   0   5      362.83      365.82      6.42 o 
  -1   0   5     1585.02     1546.03     28.42 o 
   0   0   5        4.43        6.92      0.68 o 
   1   0   5      575.75      650.81     11.14 o 
   2   0   5      248.82      295.44     11.17 o 
   3   0   5       43.07       57.41      1.89 o 
   4   0   5      301.52      324.48      6.22 o 
   5   0   5        7.63        1.41      0.92 o 
   6   0   5      111.97      111.19      3.11 o 
   7   0   5      113.39      133.97      3.70 o 
   8   0   5        3.09        2.77      2.21 o 
 -11   1   5        7.99        8.69      1.02 o 
 -10   1   5       36.34       37.99      1.57 o 
  -9   1   5       67.97       60.93      1.71 o 
  -8   1   5      279.58      242.58      3.60 o 
  -7   1   5       38.27       29.83      1.17 o 
  -6   1   5      319.76      316.39      3.61 o 
  -5   1   5      148.80      140.08      1.87 o 
  -4   1   5       83.03       74.00      1.49 o 
  -3   1   5      195.00      162.63      1.73 o 
  -2   1   5     1318.07     1392.49     16.12 o 
  -1   1   5      600.15      629.74      6.75 o 
   0   1   5      140.50      149.04      1.90 o 
   1   1   5      284.98      293.65      9.41 o 
   2   1   5      475.92      514.12      6.56 o 
   3   1   5       84.93       84.07      2.29 o 
   4   1   5       48.99       46.21      1.28 o 
   5   1   5      214.83      231.64      3.44 o 
   6   1   5      418.76      376.70      5.99 o 
   7   1   5       54.05       51.68      2.26 o 
   8   1   5       22.49       21.95      2.22 o 
 -11   2   5       92.32       96.66      2.17 o 
 -10   2   5       14.35       13.77      1.02 o 
  -9   2   5       90.59       86.61      1.85 o 
  -8   2   5      202.22      187.48      2.74 o 
  -7   2   5       13.26       15.20      0.82 o 
  -6   2   5       10.37        6.34      0.60 o 
  -5   2   5      823.08      866.55      7.65 o 
  -4   2   5        2.00        1.23      0.47 o 
  -3   2   5      122.23      133.01      1.62 o 
  -2   2   5     1643.11     1824.36     21.02 o 
  -1   2   5       79.87       83.24      1.24 o 
   0   2   5      309.73      303.34      2.81 o 
   1   2   5      177.94      186.89      3.27 o 
   2   2   5      301.11      316.31      4.22 o 
   3   2   5      238.12      238.30      2.96 o 
   4   2   5      109.33      103.02      1.90 o 
   5   2   5       27.81       31.85      1.37 o 
   6   2   5       21.07       28.37      1.87 o 
   7   2   5        7.76        7.51      1.15 o 
   8   2   5      113.43      118.86      5.43 o 
 -11   3   5      133.70      148.60      3.07 o 
 -10   3   5      152.84      154.44      2.63 o 
  -9   3   5      161.22      163.43      2.59 o 
  -8   3   5       66.37       64.28      1.50 o 
  -7   3   5       86.12       86.81      2.83 o 
  -6   3   5        5.88        5.25      0.58 o 
  -5   3   5      499.66      528.07      5.24 o 
  -4   3   5     1452.04     1499.41     15.57 o 
  -3   3   5     1512.65     1553.62     14.79 o 
  -2   3   5     2345.31     2559.55     26.04 o 
  -1   3   5      583.10      649.83      6.84 o 
   0   3   5      345.10      335.38      4.16 o 
   1   3   5       78.04       77.28      0.90 o 
   2   3   5      333.16      347.71      4.41 o 
   3   3   5      126.34      131.06      1.90 o 
   4   3   5       41.36       39.90      1.46 o 
   5   3   5       35.68       33.93      1.39 o 
   6   3   5       25.46       32.65      1.32 o 
   7   3   5       26.01       28.34      1.63 o 
   8   3   5       32.20       33.95      2.28 o 
 -11   4   5       66.29       73.18      2.61 o 
 -10   4   5        0.16       -1.12      1.10 o 
  -9   4   5       29.67       31.13      1.25 o 
  -8   4   5       89.79       90.72      1.77 o 
  -7   4   5       42.11       39.94      1.18 o 
  -6   4   5      143.20      155.18      2.22 o 
  -5   4   5      246.45      255.94      3.12 o 
  -4   4   5      413.63      409.90      5.21 o 
  -3   4   5      406.35      437.20      4.36 o 
  -2   4   5      149.64      157.66      1.88 o 
  -1   4   5      186.75      201.43      2.48 o 
   0   4   5      156.63      150.91      1.62 o 
   1   4   5       95.83       84.47      1.01 o 
   2   4   5      541.95      516.02      5.66 o 
   3   4   5      155.12      141.03      4.57 o 
   4   4   5      205.84      197.15      7.95 o 
   5   4   5      219.84      214.86      3.31 o 
   6   4   5      174.04      171.41      2.91 o 
   7   4   5        7.74       10.13      1.53 o 
   8   4   5       28.34       35.26      2.50 o 
 -10   5   5       65.68       62.91      2.30 o 
  -9   5   5      217.91      218.51      4.31 o 
  -8   5   5       53.41       56.81      3.00 o 
  -7   5   5       34.97       36.14      1.14 o 
  -6   5   5      239.42      232.53      3.41 o 
  -5   5   5      291.06      304.19      4.11 o 
  -4   5   5       75.12      100.00      5.14 o 
  -3   5   5      805.84      829.50      8.78 o 
  -2   5   5       69.17       74.45      1.45 o 
  -1   5   5      105.80      115.19      2.25 o 
   0   5   5      249.52      256.46      2.75 o 
   1   5   5       42.35       43.37      0.87 o 
   2   5   5      410.43      413.61      4.20 o 
   3   5   5      212.92      205.01      3.11 o 
   4   5   5       84.23       84.77      2.07 o 
   5   5   5      107.15      102.18      2.06 o 
   6   5   5       77.41       86.37      2.94 o 
   7   5   5       23.39       29.97      2.34 o 
   8   5   5       60.02       60.37      2.35 o 
 -10   6   5        1.95        0.18      1.19 o 
  -9   6   5      194.55      175.46      3.77 o 
  -8   6   5        3.60        1.84      1.04 o 
  -7   6   5      330.90      293.56      5.01 o 
  -6   6   5      105.15       91.22      2.32 o 
  -5   6   5      165.60      168.25      4.36 o 
  -4   6   5       68.06       67.95      1.33 o 
  -3   6   5      121.46      129.14      1.82 o 
  -2   6   5       53.85       60.59      1.37 o 
  -1   6   5      490.69      518.71      5.63 o 
   0   6   5      201.18      187.32      2.19 o 
   1   6   5      258.28      282.40      2.84 o 
   2   6   5       68.41       65.46      1.07 o 
   3   6   5      104.28      101.85      3.23 o 
   4   6   5      674.97      647.68      8.14 o 
   5   6   5       63.50       61.95      1.62 o 
   6   6   5       81.14       81.40      2.90 o 
   7   6   5        0.36        0.24      1.31 o 
 -10   7   5       16.99       21.65      2.62 o 
  -9   7   5      274.78      259.36      4.92 o 
  -8   7   5      282.19      255.96      4.74 o 
  -7   7   5      215.57      195.78      3.82 o 
  -6   7   5      150.23      192.87     15.74 o 
  -5   7   5      109.73       89.59      2.53 o 
  -4   7   5      423.41      420.85      5.45 o 
  -3   7   5       46.08       50.17      4.13 o 
  -2   7   5      163.49      151.64      2.42 o 
  -1   7   5      376.35      384.99      4.02 o 
   0   7   5      129.95      129.50      1.87 o 
   1   7   5      287.60      275.87      3.08 o 
   2   7   5      329.15      301.24      3.07 o 
   3   7   5      614.61      619.04      5.73 o 
   4   7   5       19.71       23.93      1.12 o 
   5   7   5       28.83       28.60      1.27 o 
   6   7   5        4.85        2.11      1.29 o 
   7   7   5      253.11      271.33      6.24 o 
 -10   8   5      176.93      187.00      4.21 o 
  -9   8   5       11.08        9.99      1.39 o 
  -8   8   5       41.58       39.86      1.86 o 
  -7   8   5       39.07       32.81      1.72 o 
  -6   8   5       67.84       55.53      1.89 o 
  -5   8   5      253.15      244.53      3.66 o 
  -4   8   5      282.99      287.69      4.97 o 
  -3   8   5      693.37      689.61      8.47 o 
  -2   8   5      573.34      574.74      5.81 o 
  -1   8   5      176.28      172.51      2.18 o 
   0   8   5      276.69      282.21      3.46 o 
   1   8   5      241.90      247.68      3.13 o 
   2   8   5      118.98      112.53      1.55 o 
   3   8   5      380.89      363.42      3.66 o 
   4   8   5       74.81       75.92      1.61 o 
   5   8   5       26.96       27.88      1.70 o 
   6   8   5       31.69       31.55      2.14 o 
   7   8   5      103.64      116.30      3.76 o 
  -9   9   5        4.28        4.56      1.61 o 
  -8   9   5        4.50        3.42      1.33 o 
  -7   9   5      116.85      112.50      2.83 o 
  -6   9   5       33.53       31.65      1.62 o 
  -5   9   5       53.76       49.21      1.83 o 
  -4   9   5      580.56      565.73      7.20 o 
  -3   9   5      498.80      487.65      6.30 o 
  -2   9   5       12.05        7.44      0.64 o 
  -1   9   5      142.50      139.53      1.95 o 
   0   9   5       66.51       52.23      1.17 o 
   1   9   5       11.15        8.55      0.65 o 
   2   9   5      139.63      146.18      4.99 o 
   3   9   5      131.99      134.06      1.93 o 
   4   9   5      179.51      178.74      2.96 o 
   5   9   5       31.19       32.88      1.75 o 
   6   9   5        4.06        3.87      1.43 o 
  -9  10   5        8.89        9.91      1.49 o 
  -8  10   5        4.18        2.27      1.18 o 
  -7  10   5       62.46       63.58      2.23 o 
  -6  10   5      238.22      233.19      4.35 o 
  -5  10   5       13.39       11.62      1.39 o 
  -4  10   5       32.78       27.02      1.46 o 
  -3  10   5      199.02      169.16      2.49 o 
  -2  10   5       19.13       17.98      0.82 o 
  -1  10   5       38.91       35.61      1.06 o 
   0  10   5      721.07      699.45      7.75 o 
   1  10   5       29.54       23.22      1.04 o 
   2  10   5      142.11      148.13      5.37 o 
   3  10   5       15.68       16.77      1.02 o 
   4  10   5      293.73      286.17      4.19 o 
   5  10   5       95.79      100.19      2.66 o 
   6  10   5       78.71       83.77      3.17 o 
  -8  11   5        5.19        4.96      1.45 o 
  -7  11   5       17.90       19.16      1.67 o 
  -6  11   5       33.39       30.13      1.71 o 
  -5  11   5       12.46       11.89      2.39 o 
  -4  11   5       55.15       52.13      1.63 o 
  -3  11   5      137.03      124.66      2.13 o 
  -2  11   5       10.78        9.88      0.74 o 
  -1  11   5       61.87       52.19      1.66 o 
   0  11   5      187.29      186.83      2.77 o 
   1  11   5      135.77      117.95      2.09 o 
   2  11   5      212.98      218.39      3.62 o 
   3  11   5      229.37      225.70      4.77 o 
   4  11   5      116.08      117.84      3.57 o 
   5  11   5       31.56       37.73      1.87 o 
  -7  12   5       90.61       95.29      2.75 o 
  -6  12   5       10.48        6.91      1.27 o 
  -5  12   5       46.49       52.07      2.00 o 
  -4  12   5        4.97        3.86      1.54 o 
  -3  12   5       61.96       53.69      1.47 o 
  -2  12   5       25.24       26.07      1.16 o 
  -1  12   5       53.46       52.82      1.49 o 
   0  12   5      163.70      150.60      2.49 o 
   1  12   5       90.92       88.48      1.87 o 
   2  12   5       54.47       52.11      1.53 o 
   3  12   5       77.76       82.57      2.09 o 
   4  12   5      140.05      149.28      4.20 o 
   5  12   5       17.33       20.66      1.94 o 
  -7  13   5       20.50       21.71      1.95 o 
  -6  13   5      112.35      118.56      3.10 o 
  -5  13   5       69.77       72.35      2.05 o 
  -4  13   5       65.89       68.16      2.33 o 
  -3  13   5      133.56      137.09      3.18 o 
  -2  13   5      174.80      169.04      2.75 o 
  -1  13   5        9.56       10.16      0.95 o 
   0  13   5       10.49        9.47      0.92 o 
   1  13   5       24.97       22.27      1.14 o 
   2  13   5      111.57      110.31      2.19 o 
   3  13   5       19.97       24.48      1.38 o 
   4  13   5       52.53       54.33      2.68 o 
  -5  14   5       64.71       66.98      2.45 o 
  -4  14   5       37.95       38.89      2.47 o 
  -3  14   5       74.82       70.06      2.41 o 
  -2  14   5        3.95        6.51      0.97 o 
  -1  14   5        9.44        8.57      0.96 o 
   0  14   5        9.41       12.54      1.40 o 
   1  14   5       29.91       29.10      1.31 o 
   2  14   5       11.26       10.08      1.17 o 
   3  14   5        8.06        4.91      1.65 o 
  -4  15   5       18.49       24.91      1.77 o 
  -3  15   5      103.52      118.01      3.15 o 
  -2  15   5       11.71       20.24      2.07 o 
  -1  15   5       56.39       60.63      1.78 o 
   0  15   5        6.44        7.19      1.35 o 
   1  15   5       45.10       44.39      1.78 o 
 -11   0   6       35.08       32.88      4.43 o 
 -10   0   6       23.61       22.12      1.81 o 
  -9   0   6      354.45      327.46      6.60 o 
  -8   0   6      760.18      711.03     12.31 o 
  -7   0   6       20.63       19.20      1.70 o 
  -6   0   6      766.53      783.58     10.55 o 
  -5   0   6     1383.68     1331.65     17.90 o 
  -4   0   6      145.06      143.26      2.45 o 
  -2   0   6      108.65      107.55      1.96 o 
  -1   0   6     1080.64     1121.03     15.23 o 
   0   0   6        4.70        5.26      0.70 o 
   2   0   6      363.81      353.76      6.63 o 
   3   0   6      492.83      512.06      9.23 o 
   4   0   6       10.34        7.60      1.10 o 
   5   0   6      367.92      389.00      7.50 o 
   6   0   6       43.70       40.42      2.08 o 
   7   0   6        6.13        6.00      1.62 o 
   8   0   6       72.34       72.88      4.50 o 
 -11   1   6       37.30       36.54      1.56 o 
 -10   1   6       75.39       75.61      1.85 o 
  -9   1   6      121.39      117.14      2.38 o 
  -8   1   6      272.64      260.96      3.83 o 
  -7   1   6       97.82       88.20      1.97 o 
  -6   1   6      145.85      124.33      1.62 o 
  -5   1   6      129.12      119.89      1.67 o 
  -4   1   6      631.86      632.94      5.79 o 
  -3   1   6      359.19      362.60      3.48 o 
  -2   1   6      678.38      748.52      8.00 o 
  -1   1   6       40.79       38.94      1.55 o 
   0   1   6        1.61        1.64      0.52 o 
   1   1   6      527.18      536.46      6.69 o 
   2   1   6      464.37      494.92      6.29 o 
   3   1   6       63.82       64.42      1.51 o 
   4   1   6      320.71      303.45      4.26 o 
   5   1   6        9.87        5.83      0.82 o 
   6   1   6       67.03       65.28      2.10 o 
   7   1   6       63.62       76.14      2.40 o 
   8   1   6       23.92       27.91      3.27 o 
 -11   2   6       36.84       38.56      1.55 o 
 -10   2   6        8.09        6.88      0.95 o 
  -9   2   6      297.47      297.65      3.95 o 
  -8   2   6       97.87       99.57      1.88 o 
  -7   2   6       10.78        8.35      0.76 o 
  -6   2   6        5.08        3.44      0.67 o 
  -5   2   6      313.07      313.71      3.66 o 
  -4   2   6      990.09     1024.75     13.30 o 
  -3   2   6      103.17      102.05      1.39 o 
  -2   2   6      534.28      580.86      6.33 o 
  -1   2   6     1366.24     1369.90     14.34 o 
   0   2   6      200.47      219.86      2.37 o 
   1   2   6      268.56      261.17      3.07 o 
   2   2   6      817.40      860.07      9.23 o 
   3   2   6       26.33       23.83      1.05 o 
   4   2   6       51.78       48.83      1.43 o 
   5   2   6      174.97      153.83      2.66 o 
   6   2   6       58.68       61.28      2.53 o 
   7   2   6       20.28       22.98      1.85 o 
 -11   3   6       61.09       60.80      2.81 o 
 -10   3   6        9.50        7.56      0.93 o 
  -9   3   6        8.63       11.62      0.93 o 
  -8   3   6      339.69      325.44      4.12 o 
  -7   3   6       78.74       76.00      1.57 o 
  -6   3   6      129.42      137.25      2.36 o 
  -5   3   6      187.09      195.56      2.47 o 
  -4   3   6      140.36      156.30      2.07 o 
  -3   3   6     1139.12     1211.50     12.83 o 
  -2   3   6      204.50      224.05      3.08 o 
  -1   3   6      318.15      307.60      3.21 o 
   0   3   6      205.07      210.94      2.10 o 
   1   3   6      240.91      269.62      3.20 o 
   2   3   6       74.71       73.51      2.55 o 
   3   3   6      342.86      329.30      4.52 o 
   4   3   6      113.08      113.40      2.15 o 
   5   3   6      193.19      191.96      3.63 o 
   6   3   6        7.86        7.68      0.89 o 
   7   3   6       47.42       44.00      4.24 o 
 -11   4   6       63.12       74.03      2.70 o 
 -10   4   6       10.70        9.89      1.40 o 
  -9   4   6        5.50        2.83      1.15 o 
  -8   4   6       97.81       91.15      1.79 o 
  -7   4   6      121.87      122.03      2.31 o 
  -6   4   6      153.35      156.06      2.60 o 
  -5   4   6      260.92      264.89      3.65 o 
  -4   4   6       13.42       16.46      0.65 o 
  -3   4   6      352.58      336.38      3.95 o 
  -2   4   6      617.83      656.40      7.06 o 
  -1   4   6      847.68      833.71      7.88 o 
   0   4   6       45.80       45.59      0.80 o 
   1   4   6      360.43      360.59      3.18 o 
   2   4   6      287.19      291.37      3.51 o 
   3   4   6      138.42      146.23      5.96 o 
   4   4   6       56.85       53.08      1.74 o 
   5   4   6       58.40       52.27      1.79 o 
   6   4   6       13.98       14.93      1.04 o 
   7   4   6        0.77        0.42      1.31 o 
 -10   5   6       82.13       84.36      2.70 o 
  -9   5   6       42.07       43.45      2.00 o 
  -8   5   6       90.86       76.84      2.35 o 
  -7   5   6      104.32       95.11      3.89 o 
  -6   5   6        4.17        3.85      1.09 o 
  -5   5   6      105.71      101.37      2.82 o 
  -4   5   6       10.27        8.82      0.78 o 
  -3   5   6      226.36      218.21      3.09 o 
  -2   5   6      277.10      275.83      3.36 o 
  -1   5   6      610.68      620.06      5.60 o 
   0   5   6      210.77      204.39      2.29 o 
   1   5   6       73.08       71.63      1.03 o 
   2   5   6       53.23       58.04      1.39 o 
   3   5   6      648.89      652.59      8.03 o 
   4   5   6      835.39      804.69     11.68 o 
   5   5   6        0.61        2.00      0.77 o 
   6   5   6      143.86      149.07      4.11 o 
   7   5   6       78.43       93.34      6.62 o 
 -10   6   6       41.25       47.08      4.34 o 
  -9   6   6      229.57      229.09      4.75 o 
  -8   6   6       72.99       80.28      2.42 o 
  -7   6   6      177.24      183.41      3.65 o 
  -6   6   6       30.54       23.90      1.39 o 
  -5   6   6      148.58      144.25      2.76 o 
  -4   6   6       85.03       92.52      2.89 o 
  -3   6   6        2.37        4.75      0.55 o 
  -2   6   6      376.41      390.20      5.04 o 
  -1   6   6      448.18      442.94      4.96 o 
   0   6   6        8.09        9.14      0.50 o 
   1   6   6       92.95       97.51      1.70 o 
   2   6   6      697.16      670.99      8.25 o 
   3   6   6      257.10      246.36      3.60 o 
   4   6   6       79.32       77.52      4.04 o 
   5   6   6       23.79       22.02      1.18 o 
   6   6   6        2.25        2.17      1.21 o 
   7   6   6       61.36       63.15      2.91 o 
 -10   7   6      194.29      198.23      4.30 o 
  -9   7   6       71.41       77.70      2.57 o 
  -8   7   6       91.29       90.26      2.56 o 
  -7   7   6      287.42      272.16      4.82 o 
  -6   7   6        3.35        2.81      0.96 o 
  -5   7   6      487.41      448.96      8.60 o 
  -4   7   6        0.27        1.33      1.14 o 
  -3   7   6      850.20      848.82      9.09 o 
  -2   7   6       15.05       16.48      1.32 o 
  -1   7   6      139.49      131.81      1.93 o 
   0   7   6       12.32       12.12      0.62 o 
   1   7   6       86.65       77.90      1.22 o 
   2   7   6      176.41      167.76      2.64 o 
   3   7   6      110.22      108.08      2.11 o 
   4   7   6       91.48       88.19      1.98 o 
   5   7   6       30.81       26.78      1.31 o 
   6   7   6      171.08      179.82      4.71 o 
 -10   8   6      129.05      133.04      3.53 o 
  -9   8   6       49.47       49.93      2.21 o 
  -8   8   6      159.61      152.74      3.50 o 
  -7   8   6      106.81      101.56      2.65 o 
  -6   8   6       34.34       33.90      1.96 o 
  -5   8   6      320.46      297.85      6.23 o 
  -4   8   6      559.68      532.62      6.82 o 
  -3   8   6        8.43        8.37      0.82 o 
  -2   8   6       16.61       16.61      0.98 o 
  -1   8   6      161.34      152.56      2.02 o 
   0   8   6       64.90       70.43      1.39 o 
   1   8   6       89.67       89.82      1.46 o 
   2   8   6      424.37      409.30      4.91 o 
   3   8   6       79.67       79.17      1.65 o 
   4   8   6        1.69        1.74      0.78 o 
   5   8   6       12.76       13.31      1.64 o 
   6   8   6      202.27      219.50      5.36 o 
  -9   9   6       59.59       59.76      2.39 o 
  -8   9   6       10.94       12.56      1.41 o 
  -7   9   6       32.42       32.16      1.74 o 
  -6   9   6       64.89       65.64      4.24 o 
  -5   9   6       73.02       64.39      2.03 o 
  -4   9   6      338.43      320.72      4.50 o 
  -3   9   6      194.37      194.23      3.08 o 
  -2   9   6      368.61      371.61      4.43 o 
  -1   9   6      175.03      167.53      2.21 o 
   0   9   6      784.67      713.70      7.80 o 
   1   9   6       47.10       39.94      1.08 o 
   2   9   6       60.91       60.69      1.75 o 
   3   9   6        5.08        5.24      0.83 o 
   4   9   6       73.67       68.28      2.56 o 
   5   9   6       11.08       10.03      1.49 o 
   6   9   6       24.82       26.86      2.17 o 
  -9  10   6       21.45       20.80      1.75 o 
  -8  10   6       53.64       47.07      2.16 o 
  -7  10   6       30.08       27.26      1.69 o 
  -6  10   6       89.06       87.25      7.70 o 
  -5  10   6       92.21       87.73      2.40 o 
  -4  10   6       56.96       58.65      3.57 o 
  -3  10   6      439.56      433.96      5.14 o 
  -2  10   6      220.16      212.24      2.94 o 
  -1  10   6       33.25       28.11      1.02 o 
   0  10   6       37.99       34.21      1.26 o 
   1  10   6        9.86        9.94      0.82 o 
   2  10   6      172.33      167.57      2.92 o 
   3  10   6      221.12      214.96      3.40 o 
   4  10   6       61.61       64.60      2.23 o 
   5  10   6       11.66       13.22      1.68 o 
  -8  11   6       45.34       49.37      2.30 o 
  -7  11   6       38.23       37.35      3.00 o 
  -6  11   6       90.43       90.87      3.20 o 
  -5  11   6       96.55       91.35      2.50 o 
  -4  11   6       31.66       29.71      1.53 o 
  -3  11   6       91.39       95.64      1.85 o 
  -2  11   6       27.88       25.52      1.03 o 
  -1  11   6       75.25       75.75      1.50 o 
   0  11   6       40.93       34.18      1.30 o 
   1  11   6       55.66       57.12      1.50 o 
   2  11   6       29.57       31.86      1.47 o 
   3  11   6       13.46       15.39      1.55 o 
   4  11   6      111.55      114.05      5.53 o 
   5  11   6       30.73       34.63      3.34 o 
  -7  12   6       76.10       82.66      3.27 o 
  -6  12   6       87.23       90.97      2.67 o 
  -5  12   6       15.92       16.67      1.99 o 
  -4  12   6        9.47       11.54      1.49 o 
  -3  12   6       88.87       91.54      1.87 o 
  -2  12   6      119.14      112.91      2.14 o 
  -1  12   6       55.14       61.04      1.57 o 
   0  12   6       22.81       21.17      1.05 o 
   1  12   6        0.68       -0.59      0.98 o 
   2  12   6       22.36       24.63      1.29 o 
   3  12   6       81.86       96.76      2.64 o 
   4  12   6      108.74      118.66      5.82 o 
  -6  13   6       58.90       61.16      2.81 o 
  -5  13   6       33.59       36.38      1.59 o 
  -4  13   6       50.26       52.22      2.34 o 
  -3  13   6       20.94       17.14      1.44 o 
  -2  13   6      232.86      243.83      3.52 o 
  -1  13   6      103.06      107.93      2.14 o 
   0  13   6        6.78        7.55      0.92 o 
   1  13   6       54.33       52.24      2.07 o 
   2  13   6       94.75       98.74      2.36 o 
   3  13   6       44.24       54.19      3.61 o 
  -5  14   6       36.07       39.28      2.11 o 
  -4  14   6       47.45       49.22      2.19 o 
  -3  14   6      111.55      120.88      3.38 o 
  -2  14   6       51.40       55.05      1.68 o 
  -1  14   6        5.98        7.68      1.03 o 
   0  14   6       19.68       17.42      1.15 o 
   1  14   6       83.43       88.85      2.73 o 
   2  14   6       42.79       40.88      1.84 o 
  -3  15   6      118.20      133.52      3.37 o 
  -2  15   6       80.98       93.96      2.80 o 
  -1  15   6       51.67       48.06      1.66 o 
   0  15   6       46.93       51.40      2.28 o 
 -11   0   7       49.89       49.45      2.64 o 
 -10   0   7       15.77       10.77      2.25 o 
  -9   0   7        7.34        9.90      1.41 o 
  -8   0   7       12.30       11.89      2.34 o 
  -7   0   7      143.86      133.99      4.82 o 
  -6   0   7      135.72      154.80      3.66 o 
  -5   0   7      283.38      275.79      4.26 o 
  -4   0   7       35.80       35.01      2.30 o 
  -3   0   7      210.41      230.11      6.29 o 
  -2   0   7      519.68      532.35      7.57 o 
  -1   0   7      124.41      142.38      2.41 o 
   0   0   7        0.09        0.90      0.66 o 
   1   0   7      165.28      157.95      3.58 o 
   2   0   7       28.60       34.72      1.76 o 
   3   0   7       33.47       35.00      1.98 o 
   4   0   7        0.07        0.18      0.99 o 
   5   0   7        3.93       -0.04      1.09 o 
   6   0   7        0.66       -0.30      2.74 o 
 -11   1   7        1.16        0.45      0.91 o 
 -10   1   7        5.67        6.16      1.95 o 
  -9   1   7      307.87      306.12      4.47 o 
  -8   1   7      176.04      160.21      2.78 o 
  -7   1   7      334.00      309.45      6.96 o 
  -6   1   7      236.88      223.89      3.09 o 
  -5   1   7      586.27      571.15      5.33 o 
  -4   1   7     1124.49     1090.15      9.75 o 
  -3   1   7      544.41      552.75      6.79 o 
  -2   1   7       99.34      103.08      2.64 o 
  -1   1   7      212.06      202.74      2.55 o 
   0   1   7       45.31       43.07      1.17 o 
   1   1   7      398.44      400.37      5.27 o 
   2   1   7      809.53      815.02     10.01 o 
   3   1   7      417.61      414.93      5.58 o 
   4   1   7      251.73      228.80      3.53 o 
   5   1   7       69.68       70.48      1.78 o 
   6   1   7       10.69       11.98      0.99 o 
   7   1   7       48.76       58.68      2.69 o 
 -11   2   7       48.27       50.66      1.75 o 
 -10   2   7      123.58      118.62      2.32 o 
  -9   2   7       49.46       48.95      1.53 o 
  -8   2   7       29.89       30.76      1.24 o 
  -7   2   7      202.71      182.64      2.60 o 
  -6   2   7      234.78      236.93      3.42 o 
  -5   2   7        8.76        7.53      0.50 o 
  -4   2   7      150.35      162.41      1.87 o 
  -3   2   7      374.23      394.08      4.52 o 
  -2   2   7      160.55      172.75      2.59 o 
  -1   2   7      179.39      177.65      2.33 o 
   0   2   7      109.26      112.52      1.66 o 
   1   2   7     1070.50     1075.03     12.89 o 
   2   2   7       22.06       24.05      1.11 o 
   3   2   7       89.27       78.24      1.78 o 
   4   2   7       89.32       77.55      1.83 o 
   5   2   7      189.30      178.20      3.04 o 
   6   2   7       68.84       64.68      2.06 o 
   7   2   7       97.47      108.60      3.62 o 
 -11   3   7      136.19      145.94      5.22 o 
 -10   3   7       17.54       19.96      1.16 o 
  -9   3   7       22.82       25.48      1.18 o 
  -8   3   7       95.90       88.43      2.05 o 
  -7   3   7       45.40       46.31      1.52 o 
  -6   3   7      218.52      210.83      3.75 o 
  -5   3   7      255.54      268.27      3.27 o 
  -4   3   7      293.44      292.75      2.98 o 
  -3   3   7      447.83      480.67      4.95 o 
  -2   3   7     1656.29     1664.94     17.40 o 
  -1   3   7       18.69       17.97      0.56 o 
   0   3   7       97.70       92.22      1.31 o 
   1   3   7      455.12      443.22      5.79 o 
   2   3   7      435.35      418.68      5.57 o 
   3   3   7      388.97      383.71      5.25 o 
   4   3   7       14.72       14.65      0.98 o 
   5   3   7       58.01       64.38      2.01 o 
   6   3   7       22.44       20.30      1.31 o 
   7   3   7       33.21       33.66      3.00 o 
 -11   4   7       16.96       17.69      1.77 o 
 -10   4   7       54.09       52.08      2.21 o 
  -9   4   7       97.60       92.64      2.23 o 
  -8   4   7       23.01       23.54      2.07 o 
  -7   4   7      155.96      151.81      2.71 o 
  -6   4   7      310.66      269.60      4.53 o 
  -5   4   7      116.49      113.43      1.73 o 
  -4   4   7      529.39      550.04      6.12 o 
  -3   4   7       96.78      108.89      1.56 o 
  -2   4   7      231.04      239.43      2.94 o 
  -1   4   7      166.59      175.93      1.90 o 
   0   4   7      154.30      171.66      2.08 o 
   1   4   7      568.29      565.36      6.38 o 
   2   4   7      570.59      566.29      7.29 o 
   3   4   7      268.16      245.33      3.71 o 
   4   4   7      296.54      275.81      4.80 o 
   5   4   7       33.23       36.39      1.71 o 
   6   4   7        5.26        5.16      1.47 o 
   7   4   7      164.59      170.96      4.74 o 
 -10   5   7       41.24       41.33      2.09 o 
  -9   5   7      125.41      135.00      3.28 o 
  -8   5   7       18.56       14.93      1.81 o 
  -7   5   7       88.35       92.55      2.31 o 
  -6   5   7       98.14      108.94      2.41 o 
  -5   5   7       50.45       45.40      1.55 o 
  -4   5   7      308.24      304.92      4.17 o 
  -3   5   7      138.81      141.54      2.10 o 
  -2   5   7      699.66      702.11      6.94 o 
  -1   5   7      118.09      125.29      5.99 o 
   0   5   7       41.15       42.87      0.99 o 
   1   5   7       14.56       14.53      0.69 o 
   2   5   7      458.97      486.87     36.45 o 
   3   5   7        4.37        7.29      1.83 o 
   4   5   7       89.91       85.67      2.31 o 
   5   5   7       69.15       67.55      2.12 o 
   6   5   7       34.56       41.11      2.45 o 
 -10   6   7       99.08      104.02      3.02 o 
  -9   6   7      153.21      157.36      3.63 o 
  -8   6   7      162.69      138.89      3.24 o 
  -7   6   7      449.15      435.02      8.66 o 
  -6   6   7      195.94      171.95      4.35 o 
  -5   6   7       63.59       63.57      1.80 o 
  -4   6   7      523.54      478.63      6.99 o 
  -3   6   7      253.85      242.57      3.48 o 
  -2   6   7       86.32       89.48      1.61 o 
  -1   6   7       31.59       27.18      1.67 o 
   0   6   7      124.86      125.79      3.09 o 
   1   6   7       54.58       57.59      1.28 o 
   2   6   7      206.59      209.22      3.86 o 
   3   6   7      455.67      439.64      7.42 o 
   4   6   7       12.81       13.15      1.42 o 
   5   6   7        1.95        0.95      0.88 o 
   6   6   7       84.70       90.32      3.37 o 
 -10   7   7        7.72        7.20      1.47 o 
  -9   7   7       92.31      101.34      2.89 o 
  -8   7   7        7.65        4.96      2.12 o 
  -7   7   7       33.73       36.32      2.18 o 
  -6   7   7      334.18      321.10      6.72 o 
  -5   7   7      805.79      759.45     16.68 o 
  -4   7   7       95.53       98.47      1.97 o 
  -3   7   7       11.06       13.49      2.73 o 
  -2   7   7      176.33      182.69      2.50 o 
  -1   7   7       69.23       77.52      1.46 o 
   0   7   7      343.82      335.22      4.10 o 
   1   7   7       40.50       41.76      1.84 o 
   2   7   7       53.36       62.75      2.66 o 
   3   7   7       23.89       21.22      1.69 o 
   4   7   7       13.15       14.11      1.20 o 
   5   7   7       84.15       91.62      2.18 o 
   6   7   7      197.73      208.63      5.31 o 
  -9   8   7       49.90       48.24      3.94 o 
  -8   8   7       87.37       88.88      3.02 o 
  -7   8   7       77.11       74.71      2.88 o 
  -6   8   7       10.93        9.78      1.53 o 
  -5   8   7      186.69      178.86      4.39 o 
  -4   8   7      166.41      153.53      2.63 o 
  -3   8   7      984.31      965.00     11.65 o 
  -2   8   7      148.87      135.62      2.09 o 
  -1   8   7      193.30      201.15      2.73 o 
   0   8   7      274.77      253.64      3.69 o 
   1   8   7      250.00      242.48      3.26 o 
   2   8   7      492.07      467.12      7.41 o 
   3   8   7       63.22       61.14      1.98 o 
   4   8   7       52.47       51.62      1.71 o 
   5   8   7       38.85       37.04      3.61 o 
  -9   9   7       20.26       20.92      1.73 o 
  -8   9   7        7.83        8.55      1.54 o 
  -7   9   7       17.08       15.89      1.70 o 
  -6   9   7       78.19       79.07      2.87 o 
  -5   9   7      121.68      110.61      2.67 o 
  -4   9   7       52.58       53.79      3.28 o 
  -3   9   7       52.11       59.87      1.79 o 
  -2   9   7       41.97       44.49      2.42 o 
  -1   9   7      147.43      122.10      2.02 o 
   0   9   7      238.72      216.30      3.36 o 
   1   9   7      105.38       95.63      2.05 o 
   2   9   7      294.48      298.67      6.34 o 
   3   9   7      185.52      173.54      3.09 o 
   4   9   7        1.03        1.44      0.86 o 
   5   9   7       13.40       14.96      1.81 o 
  -8  10   7       46.50       48.63      2.68 o 
  -7  10   7        5.23        7.74      1.52 o 
  -6  10   7       19.74       20.45      1.70 o 
  -5  10   7       25.31       31.84      1.67 o 
  -4  10   7      156.70      160.66      4.28 o 
  -3  10   7        3.36        5.15      0.76 o 
  -2  10   7       57.47       58.24      1.44 o 
  -1  10   7       21.08       21.71      0.91 o 
   0  10   7      504.53      461.03      6.17 o 
   1  10   7       81.93       79.73      1.93 o 
   2  10   7       27.64       28.22      2.54 o 
   3  10   7       23.25       25.92      1.65 o 
   4  10   7       98.48      105.09      3.24 o 
  -8  11   7       30.75       34.13      3.60 o 
  -7  11   7      183.85      193.04      5.11 o 
  -6  11   7       49.20       46.33      2.43 o 
  -5  11   7       79.15       76.81      2.50 o 
  -4  11   7       32.26       30.61      1.42 o 
  -3  11   7        6.05        6.48      0.81 o 
  -2  11   7       22.30       27.87      1.31 o 
  -1  11   7       72.00       73.24      1.49 o 
   0  11   7       94.45       89.08      2.41 o 
   1  11   7       22.74       24.82      1.30 o 
   2  11   7        2.88        4.04      1.31 o 
   3  11   7       92.10       91.76      3.38 o 
   4  11   7       51.52       50.25      3.94 o 
  -7  12   7       67.32       73.50      3.15 o 
  -6  12   7      155.33      157.50      4.46 o 
  -5  12   7       43.51       47.51      1.74 o 
  -4  12   7       15.48       16.03      1.15 o 
  -3  12   7       39.29       41.16      1.40 o 
  -2  12   7       48.09       48.41      1.68 o 
  -1  12   7       26.55       28.73      1.72 o 
   0  12   7      136.22      143.17      4.31 o 
   1  12   7       23.34       22.00      1.71 o 
   2  12   7       18.00       15.42      1.74 o 
   3  12   7      152.89      164.20      4.57 o 
  -6  13   7       34.71       36.01      1.94 o 
  -5  13   7        7.46        9.31      1.11 o 
  -4  13   7       98.16      102.07      2.81 o 
  -3  13   7       65.72       77.04      2.44 o 
  -2  13   7      137.66      151.68      2.92 o 
  -1  13   7       50.65       53.36      2.75 o 
   0  13   7       61.13       62.16      2.26 o 
   1  13   7       43.05       43.10      1.70 o 
   2  13   7       11.11       13.34      1.71 o 
  -4  14   7       63.61       72.45      2.52 o 
  -3  14   7       48.91       52.33      2.18 o 
  -2  14   7        1.96        0.52      1.01 o 
  -1  14   7       96.83      109.76      2.97 o 
   0  14   7      118.65      123.43      3.19 o 
 -11   0   8      103.79      113.13      3.19 o 
 -10   0   8        0.01       -1.95      1.30 o 
  -9   0   8       39.34       43.13      3.11 o 
  -8   0   8        2.77        2.90      1.53 o 
  -7   0   8        0.60       -1.73      1.28 o 
  -6   0   8     1550.51     1574.10     21.24 o 
  -5   0   8      733.49      724.91     10.20 o 
  -4   0   8      386.75      388.81     13.50 o 
  -3   0   8       68.76       65.57      2.40 o 
  -2   0   8        4.02        7.10      0.95 o 
  -1   0   8       16.99       18.53      1.35 o 
   0   0   8      310.82      306.07      6.02 o 
   1   0   8        0.14       -1.34      0.89 o 
   2   0   8      374.89      368.35      7.20 o 
   3   0   8        7.96        4.06      1.17 o 
   4   0   8        5.94        4.67      1.12 o 
   5   0   8      151.60      156.91      4.09 o 
   6   0   8       62.31       58.08      2.56 o 
 -11   1   8       30.39       33.24      1.54 o 
 -10   1   8       63.15       58.64      1.96 o 
  -9   1   8       45.53       40.36      1.86 o 
  -8   1   8       17.80       17.48      1.26 o 
  -7   1   8       68.24       65.01      1.99 o 
  -6   1   8      359.53      359.66      3.88 o 
  -5   1   8      256.34      244.13      2.61 o 
  -4   1   8      594.55      577.64      5.45 o 
  -3   1   8       59.19       56.36      1.25 o 
  -2   1   8      238.34      244.90      2.74 o 
  -1   1   8      191.32      178.60      2.77 o 
   0   1   8      137.56      142.11      2.40 o 
   1   1   8      308.14      305.87      4.32 o 
   2   1   8       64.34       55.74      1.52 o 
   3   1   8      354.38      343.14      4.86 o 
   4   1   8       68.00       69.23      1.79 o 
   5   1   8      147.14      151.52      2.83 o 
   6   1   8        1.20        1.42      0.92 o 
 -11   2   8      133.00      143.31      3.10 o 
 -10   2   8       16.26       16.38      1.30 o 
  -9   2   8       79.76       84.52      2.97 o 
  -8   2   8       43.60       41.13      1.70 o 
  -7   2   8        7.60        7.36      0.77 o 
  -6   2   8       73.69       68.97      1.64 o 
  -5   2   8      579.83      565.18      5.36 o 
  -4   2   8      435.67      433.43      4.23 o 
  -3   2   8        2.50        3.20      0.87 o 
  -2   2   8      103.91      116.80      1.78 o 
  -1   2   8      185.61      178.94      7.38 o 
   0   2   8      107.04       99.16      1.94 o 
   1   2   8      354.71      355.86      5.17 o 
   2   2   8       45.50       38.33      1.32 o 
   3   2   8       41.11       39.75      1.88 o 
   4   2   8       64.56       61.49      1.72 o 
   5   2   8        8.16        6.86      0.95 o 
   6   2   8       91.80       98.46      2.66 o 
 -10   3   8       35.93       37.09      1.68 o 
  -9   3   8       38.69       33.27      1.55 o 
  -8   3   8      113.80      108.94      2.68 o 
  -7   3   8       51.16       51.90      1.48 o 
  -6   3   8       99.42      104.92      2.05 o 
  -5   3   8      164.18      165.15      2.10 o 
  -4   3   8        7.33        6.56      0.75 o 
  -3   3   8       71.12       79.73      1.47 o 
  -2   3   8      241.48      261.18      3.26 o 
  -1   3   8       37.55       34.50      0.97 o 
   0   3   8      144.38      146.21      2.50 o 
   1   3   8      793.61      791.24      9.84 o 
   2   3   8      146.08      150.67      2.62 o 
   3   3   8      128.33      131.33      2.49 o 
   4   3   8      112.46      111.42      2.77 o 
   5   3   8        9.21        9.57      1.11 o 
   6   3   8       14.51       14.61      1.31 o 
 -10   4   8       25.89       25.49      1.79 o 
  -9   4   8       10.10        9.64      1.38 o 
  -8   4   8       29.98       29.67      1.57 o 
  -7   4   8      351.02      311.19      5.23 o 
  -6   4   8      207.34      181.40      3.44 o 
  -5   4   8      165.51      148.37      1.96 o 
  -4   4   8      117.87      127.08      1.66 o 
  -3   4   8       67.89       71.00      1.29 o 
  -2   4   8      100.39      120.65      4.41 o 
  -1   4   8       42.56       42.98      0.97 o 
   0   4   8        4.61        5.81      0.72 o 
   1   4   8      832.27      800.01      9.96 o 
   2   4   8      296.10      285.01      4.21 o 
   3   4   8        7.43        9.47      0.91 o 
   4   4   8      131.98      122.52      2.87 o 
   5   4   8       14.72       16.28      1.30 o 
   6   4   8        2.31        1.67      1.50 o 
 -10   5   8       29.07       29.15      1.88 o 
  -9   5   8       19.05       15.83      1.80 o 
  -8   5   8       17.21       20.28      1.76 o 
  -7   5   8      273.17      266.67      4.67 o 
  -6   5   8      144.39      138.68      2.88 o 
  -5   5   8      210.72      188.01      2.95 o 
  -4   5   8       50.84       46.22      1.22 o 
  -3   5   8       94.77      100.63      1.60 o 
  -2   5   8      303.31      298.03      3.64 o 
  -1   5   8      234.94      243.63      3.18 o 
   0   5   8        9.76        9.20      0.86 o 
   1   5   8      249.01      231.85      4.35 o 
   2   5   8      157.95      152.78      3.19 o 
   3   5   8       60.46       59.65      1.97 o 
   4   5   8        6.69        6.67      1.02 o 
   5   5   8      107.15      111.08      2.97 o 
   6   5   8       68.94       77.14      5.71 o 
 -10   6   8        2.72        3.19      1.51 o 
  -9   6   8      203.57      206.10      5.30 o 
  -8   6   8        0.25       -0.66      1.21 o 
  -7   6   8      129.11      140.42     14.75 o 
  -6   6   8       55.46       55.55      3.29 o 
  -5   6   8      182.79      175.86      3.61 o 
  -4   6   8      199.06      202.72      3.13 o 
  -3   6   8       16.44       15.16      0.90 o 
  -2   6   8      144.52      136.57      1.86 o 
  -1   6   8      139.90      149.62      9.09 o 
   0   6   8       76.12       76.59      2.13 o 
   1   6   8       93.67       81.39      2.20 o 
   2   6   8      166.01      161.42      3.35 o 
   3   6   8      105.56       92.60      2.47 o 
   4   6   8       38.95       37.65      1.78 o 
   5   6   8      185.86      192.35      3.97 o 
  -9   7   8       22.20       22.98      2.00 o 
  -8   7   8       17.63       17.10      1.71 o 
  -7   7   8      120.06      117.03      3.59 o 
  -6   7   8      140.72      125.37      3.59 o 
  -5   7   8      146.06      131.77      7.06 o 
  -4   7   8      276.36      275.11      4.70 o 
  -3   7   8       32.97       33.17      2.24 o 
  -2   7   8        2.08        3.26      0.58 o 
  -1   7   8       99.85      107.62      1.88 o 
   0   7   8      212.82      198.28      3.80 o 
   1   7   8      127.84      130.61      2.94 o 
   2   7   8       39.30       41.32      1.75 o 
   3   7   8       28.81       30.55      1.62 o 
   4   7   8        6.48        6.25      1.27 o 
   5   7   8       61.16       67.14      2.02 o 
  -9   8   8       19.98       18.15      3.61 o 
  -8   8   8       21.80       22.48      1.95 o 
  -7   8   8       27.49       26.85      1.96 o 
  -6   8   8       27.83       26.00      1.88 o 
  -5   8   8       32.44       29.13      4.00 o 
  -4   8   8       94.32       85.80      2.04 o 
  -3   8   8       26.04       25.44      1.06 o 
  -2   8   8      119.88      113.31      1.91 o 
  -1   8   8       57.15       64.26      1.64 o 
   0   8   8       49.25       53.82      1.40 o 
   1   8   8        6.77        9.64      1.10 o 
   2   8   8        0.90       -0.46      0.90 o 
   3   8   8      105.38      108.77      2.78 o 
   4   8   8       18.46       19.68      1.29 o 
   5   8   8       22.84       24.49      2.13 o 
  -9   9   8        4.69        2.22      1.54 o 
  -8   9   8       22.89       24.48      2.04 o 
  -7   9   8       51.84       46.03      2.49 o 
  -6   9   8        7.05        7.92      1.42 o 
  -5   9   8      152.42      146.38      5.37 o 
  -4   9   8      242.84      238.62      4.28 o 
  -3   9   8        0.34        2.61      0.91 o 
  -2   9   8      186.88      178.91      3.01 o 
  -1   9   8      161.94      151.97      2.43 o 
   0   9   8      162.65      168.60      2.90 o 
   1   9   8       17.04       16.95      1.60 o 
   2   9   8       65.91       67.64      2.78 o 
   3   9   8       24.71       24.21      1.30 o 
   4   9   8       13.68       15.35      1.69 o 
  -8  10   8        8.40        5.64      1.60 o 
  -7  10   8       77.30       80.25      3.08 o 
  -6  10   8       22.23       23.15      1.85 o 
  -5  10   8       30.33       29.69      2.00 o 
  -4  10   8      149.14      142.75      2.93 o 
  -3  10   8       84.50       83.02      1.76 o 
  -2  10   8       20.26       25.11      1.25 o 
  -1  10   8      485.93      489.16      7.06 o 
   0  10   8       71.03       68.62      1.82 o 
   1  10   8      198.07      205.48      6.73 o 
   2  10   8       48.93       45.98      2.38 o 
   3  10   8       22.55       23.10      1.89 o 
   4  10   8        2.80        3.97      1.20 o 
  -7  11   8       93.26       92.11      3.44 o 
  -6  11   8       55.69       62.96      6.79 o 
  -5  11   8       18.03       21.58      1.50 o 
  -4  11   8        9.01        6.37      0.96 o 
  -3  11   8       38.82       40.31      1.37 o 
  -2  11   8        5.81        6.70      0.97 o 
  -1  11   8       15.83       19.84      1.18 o 
   0  11   8       54.88       53.56      1.55 o 
   1  11   8       34.76       38.91      2.23 o 
   2  11   8       65.81       66.27      2.84 o 
   3  11   8       26.24       28.14      2.15 o 
  -6  12   8       30.60       29.81      2.18 o 
  -5  12   8        2.50        2.21      0.95 o 
  -4  12   8      123.52      130.94      3.05 o 
  -3  12   8      136.15      137.46      2.68 o 
  -2  12   8      132.41      138.60      3.19 o 
  -1  12   8       58.18       62.05      2.19 o 
   0  12   8       15.56       16.99      1.22 o 
   1  12   8       28.69       25.32      1.94 o 
   2  12   8        4.30        4.88      2.82 o 
  -5  13   8        9.82       10.43      1.19 o 
  -4  13   8       22.05       22.04      1.65 o 
  -3  13   8      142.63      155.73      4.49 o 
  -2  13   8       96.44      106.54      2.86 o 
  -1  13   8       39.19       44.13      2.04 o 
   0  13   8       20.30       24.11      1.38 o 
   1  13   8       64.08       66.55      3.01 o 
 -10   0   9       19.26       17.91      1.89 o 
  -9   0   9        0.26        2.94      1.67 o 
  -8   0   9        1.66        0.15      1.40 o 
  -7   0   9      334.40      317.47      9.18 o 
  -6   0   9      676.71      681.70      9.75 o 
  -5   0   9        6.61        6.65      2.52 o 
  -4   0   9      130.90      130.48      2.47 o 
  -3   0   9      144.61      142.88      2.68 o 
  -2   0   9       10.40        9.53      1.05 o 
  -1   0   9       37.56       34.84      1.78 o 
   0   0   9       10.06        7.01      1.11 o 
   1   0   9      659.48      622.45     11.30 o 
   2   0   9       36.85       31.32      1.93 o 
   3   0   9       12.88       13.82      1.40 o 
   4   0   9        0.13       -1.28      1.15 o 
   5   0   9       31.33       34.41      2.12 o 
 -10   1   9       58.68       61.66      2.33 o 
  -9   1   9      108.14      105.84      2.79 o 
  -8   1   9       22.67       22.38      1.40 o 
  -7   1   9       72.13       66.75      2.06 o 
  -6   1   9      202.19      194.86      2.27 o 
  -5   1   9      474.50      502.06      4.88 o 
  -4   1   9      151.24      144.57      1.84 o 
  -3   1   9      204.37      179.62      2.47 o 
  -2   1   9      188.42      181.10      2.87 o 
  -1   1   9       46.40       46.89      3.02 o 
   0   1   9      225.23      224.05     14.05 o 
   1   1   9      137.75      142.90      2.59 o 
   2   1   9      260.34      237.10      3.69 o 
   3   1   9       47.52       48.18      1.68 o 
   4   1   9      104.73      106.73      2.33 o 
   5   1   9       18.24       19.75      1.46 o 
 -10   2   9       22.31       25.18      3.30 o 
  -9   2   9       27.13       25.85      1.56 o 
  -8   2   9       27.09       26.85      1.53 o 
  -7   2   9      115.16      120.80      2.92 o 
  -6   2   9      192.41      179.53      2.95 o 
  -5   2   9       29.22       23.40      0.81 o 
  -4   2   9      364.57      354.27      3.92 o 
  -3   2   9        9.86       11.18      0.68 o 
  -2   2   9       45.86       37.00      1.25 o 
  -1   2   9      173.38      179.02      5.63 o 
   0   2   9      207.64      197.38      3.45 o 
   1   2   9       96.19       85.57      1.91 o 
   2   2   9      124.64      114.56      2.32 o 
   3   2   9       15.83       14.27      1.03 o 
   4   2   9      309.76      313.81      4.74 o 
   5   2   9      100.90      103.51      2.40 o 
 -10   3   9        9.51        8.46      1.76 o 
  -9   3   9        1.42        2.29      1.04 o 
  -8   3   9        4.43        5.17      1.04 o 
  -7   3   9       58.61       60.26      1.61 o 
  -6   3   9       69.19       76.79      2.61 o 
  -5   3   9       16.85       19.86      0.73 o 
  -4   3   9       96.61       96.21      1.45 o 
  -3   3   9      140.68      148.34      2.20 o 
  -2   3   9       30.05       21.88      1.09 o 
  -1   3   9      322.67      296.65      4.25 o 
   0   3   9      194.22      183.04      3.02 o 
   1   3   9      269.36      259.36      3.93 o 
   2   3   9      283.64      268.15      4.09 o 
   3   3   9      211.24      200.75      3.39 o 
   4   3   9       59.11       54.91      1.78 o 
   5   3   9       64.69       71.78      2.35 o 
 -10   4   9        0.60        0.47      1.50 o 
  -9   4   9       26.72       30.05      2.20 o 
  -8   4   9       10.53       11.36      1.17 o 
  -7   4   9       94.06       85.57      1.93 o 
  -6   4   9      237.02      225.60      3.48 o 
  -5   4   9       57.00       57.93      1.21 o 
  -4   4   9      203.32      191.54      2.27 o 
  -3   4   9      347.39      330.77      3.74 o 
  -2   4   9      130.86      133.28      2.38 o 
  -1   4   9       63.39       58.30      1.54 o 
   0   4   9      332.03      322.82      4.62 o 
   1   4   9       57.32       51.52      2.25 o 
   2   4   9      558.25      533.63      7.14 o 
   3   4   9        4.84        3.60      0.89 o 
   4   4   9       16.64       15.80      1.28 o 
   5   4   9       89.57       93.71      2.71 o 
 -10   5   9       62.03       64.71      3.12 o 
  -9   5   9        9.77       11.79      2.16 o 
  -8   5   9       41.81       37.18      2.29 o 
  -7   5   9      146.43      146.75      4.02 o 
  -6   5   9      201.54      207.55      3.30 o 
  -5   5   9      425.85      411.15      4.45 o 
  -4   5   9       86.98       88.34      1.43 o 
  -3   5   9        5.09        5.52      0.69 o 
  -2   5   9       59.83       53.75      1.58 o 
  -1   5   9      106.36      101.80      2.10 o 
   0   5   9      149.05      133.08      2.48 o 
   1   5   9       41.59       46.29      1.51 o 
   2   5   9       64.59       59.32      2.03 o 
   3   5   9       88.27       84.40      2.42 o 
   4   5   9       20.17       18.73      1.41 o 
   5   5   9       83.10       89.15      2.65 o 
 -10   6   9        2.51        2.79      1.61 o 
  -9   6   9        0.65        0.80      1.46 o 
  -8   6   9        7.62        5.75      2.16 o 
  -7   6   9        0.49        0.96      1.21 o 
  -6   6   9       24.72       24.55      1.78 o 
  -5   6   9      559.04      510.85      9.72 o 
  -4   6   9       68.28       68.83      2.52 o 
  -3   6   9      324.55      312.22      4.05 o 
  -2   6   9      142.47      137.24      2.20 o 
  -1   6   9       11.54        9.36      0.99 o 
   0   6   9       59.44       49.48      1.86 o 
   1   6   9      104.02      104.70      2.62 o 
   2   6   9       34.78       32.83      1.70 o 
   3   6   9       79.49       76.41      2.36 o 
   4   6   9       15.17       16.36      2.00 o 
  -9   7   9        9.14       11.13      1.76 o 
  -8   7   9       25.35       31.23      2.25 o 
  -7   7   9       32.61       34.92      3.11 o 
  -6   7   9       31.25       27.47      1.94 o 
  -5   7   9      262.05      257.03      5.71 o 
  -4   7   9       11.76       11.15      1.11 o 
  -3   7   9        6.56        5.59      0.76 o 
  -2   7   9       69.18       58.61      2.40 o 
  -1   7   9       63.96       62.20      1.98 o 
   0   7   9       13.87       13.16      1.35 o 
   1   7   9       47.10       47.20      1.82 o 
   2   7   9        6.22        6.20      1.55 o 
   3   7   9       89.86       87.48      2.56 o 
   4   7   9       78.80       83.34      2.59 o 
  -9   8   9       82.93       84.57      3.44 o 
  -8   8   9       17.22       16.19      2.29 o 
  -7   8   9       91.67       87.75      3.18 o 
  -6   8   9       65.53       61.55      2.63 o 
  -5   8   9       37.92       38.31      2.23 o 
  -4   8   9       66.84       72.27      2.97 o 
  -3   8   9       13.63       16.56      0.96 o 
  -2   8   9      105.14      115.35      2.06 o 
  -1   8   9      208.71      209.54      4.08 o 
   0   8   9      139.72      132.17      3.78 o 
   1   8   9       89.29       87.72      3.26 o 
   2   8   9       10.75        9.90      1.23 o 
   3   8   9       47.47       52.77      2.11 o 
   4   8   9       57.99       58.77      1.99 o 
  -8   9   9       32.00       34.76      2.43 o 
  -7   9   9       13.32       11.86      1.66 o 
  -6   9   9       47.17       44.15      2.44 o 
  -5   9   9       22.06       18.89      1.71 o 
  -4   9   9       82.43       80.39      2.40 o 
  -3   9   9       38.97       45.90      1.58 o 
  -2   9   9      100.19       98.82      1.96 o 
  -1   9   9       80.55       80.74      4.15 o 
   0   9   9       76.85       71.83      6.13 o 
   1   9   9       29.41       26.52      1.61 o 
   2   9   9       96.23      100.65      2.78 o 
   3   9   9       28.05       28.21      1.69 o 
  -7  10   9       32.17       39.22      2.56 o 
  -6  10   9       10.31        9.50      2.29 o 
  -5  10   9       17.47       18.20      1.74 o 
  -4  10   9       16.26       20.47      1.44 o 
  -3  10   9       58.26       60.70      1.78 o 
  -2  10   9       26.10       24.25      1.40 o 
  -1  10   9      107.28      108.36      2.79 o 
   0  10   9       51.47       53.84      2.58 o 
   1  10   9       15.71       14.43      1.69 o 
   2  10   9       89.21       86.54      3.28 o 
  -7  11   9       42.74       48.71      2.72 o 
  -6  11   9       16.99       18.58      1.84 o 
  -5  11   9       45.78       50.78      2.70 o 
  -4  11   9      177.87      189.52      3.86 o 
  -3  11   9       13.20       14.55      3.05 o 
  -2  11   9       55.01       58.11      2.96 o 
  -1  11   9       11.61        8.42      1.25 o 
   0  11   9        6.94        9.48      1.50 o 
   1  11   9       34.62       34.49      2.36 o 
   2  11   9       22.35       23.73      1.98 o 
  -5  12   9        3.70        4.72      1.06 o 
  -4  12   9       86.39       88.50      2.62 o 
  -3  12   9        1.91        2.80      1.78 o 
  -2  12   9        7.92        8.31      1.30 o 
  -1  12   9        8.44        9.23      1.61 o 
   0  12   9        9.07       10.87      2.48 o 
  -3  13   9       27.74       34.65      2.39 o 
  -2  13   9       16.61       17.67      1.52 o 
 -10   0  10       16.21       15.12      1.87 o 
  -9   0  10        2.24        5.75      2.33 o 
  -8   0  10       75.54       77.52      2.87 o 
  -7   0  10       47.66       42.82      2.21 o 
  -6   0  10        3.40        3.45      0.75 o 
  -5   0  10      162.55      149.51      2.98 o 
  -4   0  10        9.16        8.08      1.03 o 
  -3   0  10       51.09       51.66      2.10 o 
  -2   0  10      587.70      552.20     10.11 o 
  -1   0  10      130.19      122.58      3.34 o 
   0   0  10      107.93       99.37      3.02 o 
   1   0  10      158.80      149.58      3.93 o 
   2   0  10       75.13       70.31      2.66 o 
   3   0  10       74.90       71.10      2.75 o 
   4   0  10      106.56      107.47      3.45 o 
 -10   1  10       30.64       31.47      1.89 o 
  -9   1  10       25.71       28.37      1.67 o 
  -8   1  10        1.78        0.84      0.99 o 
  -7   1  10      173.43      163.26      3.41 o 
  -6   1  10      113.26      115.99      1.67 o 
  -5   1  10       86.97       94.05      1.62 o 
  -4   1  10       79.78       92.69      1.61 o 
  -3   1  10      166.20      151.48      2.60 o 
  -2   1  10      155.13      135.20      2.45 o 
  -1   1  10      705.63      661.43      8.44 o 
   0   1  10       34.02       26.18      1.69 o 
   1   1  10      425.32      401.92      5.63 o 
   2   1  10       81.26       73.37      1.94 o 
   3   1  10       27.39       27.59      1.38 o 
   4   1  10        6.97        7.88      1.05 o 
 -10   2  10       30.07       28.26      1.80 o 
  -9   2  10      168.25      174.46      3.77 o 
  -8   2  10      117.52      124.80      2.99 o 
  -7   2  10       24.83       23.39      1.44 o 
  -6   2  10       42.67       44.50      1.58 o 
  -5   2  10      195.27      184.56      2.25 o 
  -4   2  10      104.61       97.98      2.05 o 
  -3   2  10       20.44       18.43      1.00 o 
  -2   2  10      102.94       88.55      1.95 o 
  -1   2  10      127.29      118.50      2.33 o 
   0   2  10      211.22      202.94      3.31 o 
   1   2  10       58.31       54.83      1.64 o 
   2   2  10       29.72       27.13      1.32 o 
   3   2  10       47.10       46.71      1.64 o 
   4   2  10       35.94       33.12      1.56 o 
 -10   3  10        9.70       14.76      1.94 o 
  -9   3  10       39.65       43.02      1.99 o 
  -8   3  10       37.53       36.21      1.78 o 
  -7   3  10       48.65       52.55      1.60 o 
  -6   3  10      413.03      407.22      5.56 o 
  -5   3  10      185.29      189.83      2.30 o 
  -4   3  10      243.44      236.12      2.94 o 
  -3   3  10       34.27       28.43      1.20 o 
  -2   3  10      111.50      113.81      2.24 o 
  -1   3  10       24.38       26.19      1.22 o 
   0   3  10       85.00       78.89      1.91 o 
   1   3  10       25.70       23.58      1.68 o 
   2   3  10      137.17      137.37      2.71 o 
   3   3  10       93.74       92.75      2.25 o 
   4   3  10      174.58      172.66      3.26 o 
 -10   4  10       53.35       60.20      3.05 o 
  -9   4  10       69.12       69.47      3.02 o 
  -8   4  10       46.94       46.51      1.91 o 
  -7   4  10       31.35       34.36      1.68 o 
  -6   4  10       18.32       18.65      1.06 o 
  -5   4  10        0.96        0.61      0.54 o 
  -4   4  10      227.09      212.11      2.73 o 
  -3   4  10      259.03      262.02      3.92 o 
  -2   4  10      222.05      213.93      3.39 o 
  -1   4  10      242.22      235.47      3.69 o 
   0   4  10       66.66       66.40      1.79 o 
   1   4  10       70.58       69.85      1.86 o 
   2   4  10       37.80       36.55      1.50 o 
   3   4  10        6.71        5.33      0.99 o 
   4   4  10       94.28       98.64      2.82 o 
  -9   5  10       21.00       23.09      4.58 o 
  -8   5  10       92.79       98.28      3.41 o 
  -7   5  10       31.81       27.70      1.57 o 
  -6   5  10      213.83      216.62      3.47 o 
  -5   5  10      105.09      104.66      2.98 o 
  -4   5  10       16.51       17.51      0.79 o 
  -3   5  10        4.89        3.09      0.90 o 
  -2   5  10       12.70       10.88      0.92 o 
  -1   5  10       35.59       30.24      1.33 o 
   0   5  10      148.19      146.38      2.74 o 
   1   5  10      123.13      124.43      3.68 o 
   2   5  10       43.58       48.69      1.65 o 
   3   5  10       64.95       63.78      2.24 o 
   4   5  10       67.49       66.13      2.40 o 
  -9   6  10       54.12       59.02      3.56 o 
  -8   6  10       62.52       58.59      2.77 o 
  -7   6  10       29.77       30.95      1.69 o 
  -6   6  10      110.02       96.91      2.53 o 
  -5   6  10       59.29       61.36      2.00 o 
  -4   6  10       43.92       41.79      1.31 o 
  -3   6  10      137.57      151.06      2.46 o 
  -2   6  10       29.53       30.06      1.36 o 
  -1   6  10      399.77      380.80      5.42 o 
   0   6  10      108.31      100.29      2.62 o 
   1   6  10       39.05       40.97      1.78 o 
   2   6  10       19.50       18.81      1.48 o 
   3   6  10       36.97       36.46      1.90 o 
  -9   7  10      105.04      103.45      4.96 o 
  -8   7  10       23.82       26.78      3.87 o 
  -7   7  10       31.07       31.96      2.23 o 
  -6   7  10        3.07        2.90      1.01 o 
  -5   7  10      123.45      119.90      2.86 o 
  -4   7  10       35.80       33.77      1.39 o 
  -3   7  10       50.22       46.79      1.85 o 
  -2   7  10       32.55       27.31      1.62 o 
  -1   7  10      197.79      189.40      3.87 o 
   0   7  10       67.42       65.40      2.15 o 
   1   7  10       21.53       21.45      1.84 o 
   2   7  10       16.41       24.30      8.35 o 
   3   7  10       87.05       89.17      2.68 o 
  -8   8  10       17.98       19.37      1.99 o 
  -7   8  10        6.94        9.48      1.60 o 
  -6   8  10       22.16       21.37      1.82 o 
  -5   8  10      133.89      128.97      4.56 o 
  -4   8  10      102.09      109.08      2.36 o 
  -3   8  10       64.53       69.64      2.22 o 
  -2   8  10      119.84      122.08      2.94 o 
  -1   8  10       55.18       55.20      2.21 o 
   0   8  10      120.42      121.84      3.07 o 
   1   8  10       68.90       73.30      2.41 o 
   2   8  10        6.08        5.87      1.23 o 
   3   8  10       47.96       49.13      2.15 o 
  -8   9  10       31.12       29.44      2.91 o 
  -7   9  10      109.26      116.78      3.82 o 
  -6   9  10       38.02       41.52      2.40 o 
  -5   9  10        6.28        6.49      1.47 o 
  -4   9  10      110.28      112.97      2.86 o 
  -3   9  10       62.82       66.21      2.22 o 
  -2   9  10        7.97        5.62      1.14 o 
  -1   9  10       82.81       76.31      2.42 o 
   0   9  10       52.35       54.37      2.18 o 
   1   9  10       50.12       58.43      2.27 o 
   2   9  10       29.72       35.36      1.95 o 
  -7  10  10       94.71       93.17      3.49 o 
  -6  10  10       11.19       14.21      2.73 o 
  -5  10  10       52.81       58.68      2.74 o 
  -4  10  10      144.84      150.56      4.20 o 
  -3  10  10       32.21       34.03      1.78 o 
  -2  10  10       10.42       10.78      1.30 o 
  -1  10  10       40.43       40.39      1.97 o 
   0  10  10       15.03       18.08      1.85 o 
   1  10  10        6.79        3.38      2.21 o 
  -6  11  10       17.87       23.31      4.47 o 
  -5  11  10       86.18      103.33      3.58 o 
  -4  11  10        3.60        4.46      1.19 o 
  -3  11  10       15.94       15.72      1.74 o 
  -2  11  10       95.76      100.81      2.78 o 
  -1  11  10        7.79        8.25      1.26 o 
   0  11  10       42.09       41.36      2.56 o 
  -3  12  10       22.50       29.68      2.09 o 
  -2  12  10        1.27        2.21      1.39 o 
 -10   0  11       20.93       18.49      3.90 o 
  -9   0  11       18.17       18.18      2.38 o 
  -8   0  11       73.12       75.28      2.99 o 
  -7   0  11       56.66       61.71      2.67 o 
  -6   0  11        0.00        0.05      0.78 o 
  -5   0  11      111.49      115.62      2.64 o 
  -4   0  11      159.31      154.29      3.18 o 
  -3   0  11      273.14      244.68      9.19 o 
  -2   0  11      523.25      508.40      9.61 o 
  -1   0  11      259.26      249.01      5.52 o 
   0   0  11      178.86      171.81      4.35 o 
   1   0  11       62.47       58.44      2.47 o 
   2   0  11       27.17       31.41      2.65 o 
   3   0  11        5.14        4.86      1.48 o 
 -10   1  11       71.40       79.09      2.42 o 
  -9   1  11        1.94        2.78      1.02 o 
  -8   1  11      130.11      129.66      3.61 o 
  -7   1  11      138.69      151.70      2.88 o 
  -6   1  11        6.39        6.72      0.68 o 
  -5   1  11       30.41       31.01      1.08 o 
  -4   1  11       29.93       27.78      1.04 o 
  -3   1  11      277.78      257.71      3.92 o 
  -2   1  11       37.80       34.59      1.39 o 
  -1   1  11        0.28       -0.10      0.74 o 
   0   1  11       53.59       55.48      1.70 o 
   1   1  11       63.44       64.07      1.96 o 
   2   1  11       21.59       20.91      1.25 o 
   3   1  11      112.62      107.91      2.50 o 
  -9   2  11       95.82      107.19      3.60 o 
  -8   2  11       55.97       57.06      2.36 o 
  -7   2  11       71.19       84.52      2.46 o 
  -6   2  11        7.57        8.96      0.92 o 
  -5   2  11       89.87       95.77      1.69 o 
  -4   2  11        8.89        6.24      0.77 o 
  -3   2  11       84.75       78.45      1.87 o 
  -2   2  11       18.60       16.85      1.05 o 
  -1   2  11        9.99       10.73      0.94 o 
   0   2  11      103.36       96.65      2.22 o 
   1   2  11       77.54       72.46      1.93 o 
   2   2  11        9.76       10.43      1.08 o 
   3   2  11       99.09       96.94      3.33 o 
  -9   3  11       93.58      109.48      2.97 o 
  -8   3  11       85.12       84.90      2.52 o 
  -7   3  11       37.36       36.85      1.50 o 
  -6   3  11      132.29      143.45      2.41 o 
  -5   3  11       29.50       26.37      1.03 o 
  -4   3  11       21.64       21.99      1.03 o 
  -3   3  11      163.43      160.37      4.17 o 
  -2   3  11        5.58        5.01      0.84 o 
  -1   3  11       70.72       70.97      1.85 o 
   0   3  11      295.18      288.23      4.42 o 
   1   3  11        9.73       10.40      1.14 o 
   2   3  11        5.63        6.68      0.98 o 
   3   3  11       49.86       50.13      1.78 o 
  -9   4  11      113.04      115.73      3.89 o 
  -8   4  11       14.31       14.53      1.77 o 
  -7   4  11       36.96       37.25      1.48 o 
  -6   4  11      188.49      196.50      3.78 o 
  -5   4  11       16.45       14.39      0.83 o 
  -4   4  11       47.04       46.59      1.49 o 
  -3   4  11        6.85        5.88      0.82 o 
  -2   4  11       16.53       15.44      1.03 o 
  -1   4  11       52.77       48.81      1.63 o 
   0   4  11       38.89       42.83      1.56 o 
   1   4  11      140.79      138.07      2.82 o 
   2   4  11        6.49        7.07      1.04 o 
   3   4  11        8.54        8.06      1.13 o 
  -9   5  11        7.72        7.95      1.71 o 
  -8   5  11       65.97       62.69      2.85 o 
  -7   5  11      283.69      304.09      6.45 o 
  -6   5  11      152.21      145.33      3.20 o 
  -5   5  11       62.76       56.29      1.98 o 
  -4   5  11       31.32       55.42      6.10 o 
  -3   5  11      131.99      130.38      2.29 o 
  -2   5  11      143.21      129.72      2.56 o 
  -1   5  11      266.34      273.40      4.28 o 
   0   5  11       56.33       56.13      2.06 o 
   1   5  11      107.36      103.65      2.41 o 
   2   5  11       11.97       12.40      1.33 o 
   3   5  11       32.90       35.32      1.90 o 
  -8   6  11        1.34        1.47      1.39 o 
  -7   6  11        8.12        8.46      1.18 o 
  -6   6  11        7.64        9.63      1.15 o 
  -5   6  11       45.51       43.83      2.25 o 
  -4   6  11       75.55       81.83      1.80 o 
  -3   6  11       96.52       95.57      1.98 o 
  -2   6  11       69.72       71.59      1.92 o 
  -1   6  11      227.34      232.78      3.85 o 
   0   6  11      113.81      108.93      3.12 o 
   1   6  11      228.04      237.99      4.70 o 
   2   6  11       40.34       43.38      2.06 o 
  -8   7  11       91.20       96.34      2.80 o 
  -7   7  11      131.76      132.30      4.35 o 
  -6   7  11      110.75      113.18      2.88 o 
  -5   7  11        4.27        6.52      1.34 o 
  -4   7  11       30.96       27.11      1.58 o 
  -3   7  11       37.96       33.42      1.53 o 
  -2   7  11      114.49      120.68      3.00 o 
  -1   7  11       73.47       76.92      2.42 o 
   0   7  11        4.41        6.53      1.20 o 
   1   7  11      231.82      242.96      4.84 o 
   2   7  11      117.60      122.38      4.36 o 
  -7   8  11       31.77       35.18      1.88 o 
  -6   8  11       16.53       15.56      1.41 o 
  -5   8  11      157.94      163.65      8.73 o 
  -4   8  11      167.11      175.57      4.55 o 
  -3   8  11       55.87       52.24      2.09 o 
  -2   8  11       44.86       50.24      2.81 o 
  -1   8  11      107.94      113.74      2.99 o 
   0   8  11       26.00       22.94      1.62 o 
   1   8  11      269.10      294.16      5.57 o 
  -7   9  11       85.42       85.18      2.67 o 
  -6   9  11       20.07       21.76      1.55 o 
  -5   9  11       65.38       66.49      2.83 o 
  -4   9  11       52.18       56.50      2.58 o 
  -3   9  11       10.36        8.63      1.26 o 
  -2   9  11        4.01        2.29      1.15 o 
  -1   9  11      106.17      107.30      2.96 o 
   0   9  11       13.75       14.68      1.51 o 
  -5  10  11        6.47        4.88      1.47 o 
  -4  10  11      107.35      112.74      3.67 o 
  -3  10  11       32.96       34.78      1.90 o 
  -2  10  11        0.20       -1.65      1.10 o 
  -1  10  11        6.58       10.51      3.85 o 
  -9   0  12        1.21        0.10      1.42 o 
  -8   0  12       19.88       15.85      2.54 o 
  -7   0  12        3.62        4.37      1.99 o 
  -6   0  12      241.09      250.87      4.53 o 
  -5   0  12        3.12        5.24      1.03 o 
  -4   0  12       31.42       30.93      1.69 o 
  -3   0  12      256.23      235.02      5.32 o 
  -1   0  12       57.31       55.78      2.46 o 
   0   0  12       16.24       13.78      1.58 o 
   1   0  12       99.61       93.75      3.16 o 
   2   0  12       98.41       98.75      3.45 o 
  -9   1  12       46.17       46.27      1.86 o 
  -8   1  12        0.91        2.73      2.98 o 
  -7   1  12       65.54       62.48      2.72 o 
  -6   1  12       60.28       60.60      1.81 o 
  -5   1  12       12.95       13.93      0.87 o 
  -4   1  12      111.10       92.34      1.90 o 
  -3   1  12       83.31       76.96      1.95 o 
  -2   1  12      153.19      149.54      2.84 o 
  -1   1  12        3.00        2.91      0.84 o 
   0   1  12        3.67        2.86      0.90 o 
   1   1  12        0.08       -1.22      0.82 o 
   2   1  12       55.06       54.65      1.87 o 
  -9   2  12       50.67       53.77      2.27 o 
  -8   2  12       94.56      103.48      3.46 o 
  -7   2  12       62.27       85.83     17.24 o 
  -6   2  12       21.66       23.68      1.26 o 
  -5   2  12       24.85       22.57      0.99 o 
  -4   2  12       18.83       17.75      1.03 o 
  -3   2  12        1.75       -0.19      0.79 o 
  -2   2  12       26.03       23.41      1.23 o 
  -1   2  12        6.84        5.33      0.89 o 
   0   2  12        3.93        3.39      0.92 o 
   1   2  12        0.13       -1.25      0.83 o 
   2   2  12       12.01       12.32      1.20 o 
  -9   3  12       46.86       51.76      3.25 o 
  -8   3  12       99.71      104.94      7.05 o 
  -7   3  12       31.08       32.02      2.23 o 
  -6   3  12       11.34       11.74      1.07 o 
  -5   3  12      115.52      124.25      2.40 o 
  -4   3  12       19.73       20.16      1.04 o 
  -3   3  12        2.36        1.16      0.83 o 
  -2   3  12      198.47      195.96      3.37 o 
  -1   3  12       11.62       12.41      1.08 o 
   0   3  12       95.82       90.76      2.22 o 
   1   3  12       99.73      103.80      2.48 o 
   2   3  12       13.26       13.39      1.23 o 
  -8   4  12       12.10       14.70      2.55 o 
  -7   4  12       20.38       25.56      1.52 o 
  -6   4  12       58.59       69.17      2.21 o 
  -5   4  12       17.49       18.71      0.93 o 
  -4   4  12       29.33       29.36      1.24 o 
  -3   4  12        8.96        9.96      0.97 o 
  -2   4  12       19.72       17.68      1.48 o 
  -1   4  12       48.35       46.79      1.70 o 
   0   4  12       44.17       44.50      1.69 o 
   1   4  12        5.99        7.28      1.04 o 
   2   4  12       22.04       21.39      1.32 o 
  -8   5  12        7.28        7.42      2.30 o 
  -7   5  12        0.09        1.02      1.28 o 
  -6   5  12       98.21      106.35      3.39 o 
  -5   5  12       11.80       17.29      1.21 o 
  -4   5  12       18.42       19.83      1.05 o 
  -3   5  12       67.33       67.90      1.73 o 
  -2   5  12      138.59      139.15      2.78 o 
  -1   5  12       88.36       91.83      2.25 o 
   0   5  12        7.92        8.73      1.09 o 
   1   5  12        9.07       10.13      1.18 o 
  -8   6  12       47.04       45.22      3.79 o 
  -7   6  12       34.06       40.14      2.38 o 
  -6   6  12      119.90      121.61      3.66 o 
  -5   6  12        5.77       10.79      3.01 o 
  -4   6  12       17.14       21.27      1.24 o 
  -3   6  12      200.93      196.94      3.13 o 
  -2   6  12       46.50       44.95      1.71 o 
  -1   6  12        6.67        6.06      1.03 o 
   0   6  12        4.05        5.65      1.20 o 
   1   6  12       40.67       48.62      2.20 o 
  -7   7  12       64.46       67.28      2.94 o 
  -6   7  12       57.22       65.50      2.83 o 
  -5   7  12        8.44        7.95      1.53 o 
  -4   7  12       22.11       25.86      1.61 o 
  -3   7  12       83.93       86.31      2.29 o 
  -2   7  12       34.32       32.59      1.84 o 
  -1   7  12        6.03        7.16      1.32 o 
   0   7  12       31.38       34.27      1.97 o 
  -6   8  12       98.90      106.68      4.88 o 
  -5   8  12        8.90        9.24      1.67 o 
  -4   8  12       15.16       16.31      1.81 o 
  -3   8  12       26.34       29.08      1.78 o 
  -2   8  12      161.31      164.48      3.32 o 
  -1   8  12       14.42       13.64      1.49 o 
  -5   9  12        9.75       11.20      1.62 o 
  -4   9  12       12.43       13.10      1.77 o 
  -3   9  12       49.87       53.14      2.92 o 
  -2   9  12       19.21       20.63      2.09 o 
  -8   0  13        5.71        7.31      2.33 o 
  -7   0  13       83.26       87.30      4.71 o 
  -6   0  13        2.49        3.39      1.12 o 
  -5   0  13        5.42        4.93      1.18 o 
  -4   0  13        0.35       -0.82      1.01 o 
  -3   0  13        0.18       -0.79      1.17 o 
  -2   0  13       57.85       55.32      2.57 o 
  -1   0  13        0.23        0.75      1.21 o 
   0   0  13        0.11        0.08      1.45 o 
   1   0  13       89.85       93.33      3.35 o 
  -8   1  13       18.65       18.68      1.96 o 
  -7   1  13       21.42       22.90      2.99 o 
  -6   1  13       74.44       81.42      2.16 o 
  -5   1  13       29.05       31.07      1.22 o 
  -4   1  13       13.22       12.78      1.02 o 
  -3   1  13      122.27      133.36      2.72 o 
  -2   1  13       57.04       52.38      1.99 o 
  -1   1  13       43.11       38.14      1.61 o 
   0   1  13       26.86       24.94      1.40 o 
   1   1  13       22.18       22.36      1.41 o 
  -8   2  13       87.56      101.88      3.62 o 
  -7   2  13        8.57        8.98      1.64 o 
  -6   2  13      106.48      114.43      2.55 o 
  -5   2  13        0.32       -0.92      0.69 o 
  -4   2  13       23.10       21.85      1.14 o 
  -3   2  13       19.45       17.87      1.20 o 
  -2   2  13       70.19       71.38      1.99 o 
  -1   2  13       24.18       25.72      1.39 o 
   0   2  13       58.44       55.52      1.90 o 
  -7   3  13       21.72       20.03      3.17 o 
  -6   3  13       22.23       29.31      1.47 o 
  -5   3  13       13.80       17.20      0.98 o 
  -4   3  13       61.58       61.22      1.71 o 
  -3   3  13       27.24       27.35      1.43 o 
  -2   3  13       13.43       11.89      1.13 o 
  -1   3  13       21.20       22.27      1.34 o 
   0   3  13       86.87       86.13      2.32 o 
  -7   4  13       52.57       54.97      5.01 o 
  -6   4  13       40.11       40.95      1.97 o 
  -5   4  13        3.06        2.63      1.00 o 
  -4   4  13       27.89       27.15      1.25 o 
  -3   4  13       61.13       59.91      1.89 o 
  -2   4  13       32.85       30.81      1.52 o 
  -1   4  13      145.43      159.68      3.15 o 
   0   4  13      118.52      123.51      2.80 o 
  -7   5  13       24.71       26.47      1.99 o 
  -6   5  13       33.43       38.69      2.35 o 
  -5   5  13       33.70       29.17      1.77 o 
  -4   5  13       18.42       18.53      1.16 o 
  -3   5  13       89.69       91.04      2.07 o 
  -2   5  13      109.15      112.59      2.59 o 
  -1   5  13       87.31       85.11      2.32 o 
  -6   6  13        4.46        2.31      1.40 o 
  -5   6  13       68.96       69.63      2.92 o 
  -4   6  13       15.42       15.25      1.09 o 
  -3   6  13       80.94       81.71      2.03 o 
  -2   6  13       31.78       32.83      1.65 o 
  -1   6  13      191.70      203.65      3.77 o 
  -5   7  13       18.51       22.09      1.97 o 
  -4   7  13       56.16       58.07      2.80 o 
  -3   7  13       91.34       97.53      2.53 o 
  -6   0  14      195.33      209.42      7.72 o 
  -5   0  14        4.94        4.82      1.21 o 
  -4   0  14       63.64       73.51      2.49 o 
  -3   0  14        5.85        4.70      1.65 o 
  -2   0  14      101.00       99.85      3.46 o 
  -6   1  14       17.83       15.22      1.31 o 
  -5   1  14        8.73        7.47      0.91 o 
  -4   1  14        8.10        7.50      0.94 o 
  -3   1  14      106.78      110.91      2.57 o 
  -2   1  14       76.02       78.27      2.23 o 
  -6   2  14       25.35       28.09      1.51 o 
  -5   2  14       69.49       72.23      1.75 o 
  -4   2  14        7.33        5.99      0.98 o 
  -3   2  14      111.19      114.57      2.64 o 
  -2   2  14       40.34       40.74      1.78 o 
  -5   3  14       35.11       37.09      1.52 o 
  -4   3  14       31.88       34.14      2.09 o 
  -3   3  14        2.09       -0.46      1.00 o 
  -2   3  14       53.81       53.89      1.92 o 
  -5   4  14        3.24        2.57      1.25 o 
  -4   4  14       29.33       28.88      1.39 o 
  -3   4  14       66.82       66.68      2.09 o 
                                                 
